# Supplementary material for: High-throughput primer design by scoring in piecewise logistic model for multiple polymerase chain reaction variants
Source: Sci Rep. 2022 Dec 7;12:21136. doi: 10.1038/s41598-022-25561-z (PMC9729204; doi:10.1038/s41598-022-25561-z)
Supplement: Supplementary file 1 — Supplementary Information 1. [file 41598_2022_25561_MOESM1_ESM.xlsx]

## Sheet: Primers
Table. Primer sequences of 12-plex specificity and 57-plex score panels.
ID	Seq
Sepci-1-R	GTATATTGTCATGACGGTCCAGGAG
Sepci-1-F	TGAAGTTCTCCAGGTGGCTGTTA
Sepci-2-F	CCCCCAAAGTTCGTGTGTTAGA
Sepci-2-R	ATTAGGAACCCACTCCCAAGATAAC
Sepci-3-R	GCCTTGTCTTAGATAAGACTTTGGACTT
Sepci-3-F	CCAAACCATATCACTCCTTTCCTGG
Sepci-4-R	TCATAGGTGAGAAAATCCACAAAGG
Sepci-4-F	TACCTGGACAACTGAAACAATTCT
Sepci-5-F	GTGCTGGGATTAGAGGTGTGAG
Sepci-5-R	TTAATTAATGCTTTCTCTGTGCCAGG
Sepci-6-R	CAGGTCATGAGATCGAGACCATCC
Sepci-6-F	TGAAGCGATTCTCCTGCCTCA
Sepci-7-F	CATCATGCTGAGGTGCCACAG
Sepci-7-R	TAATCACCACTGTGACTGTGGTTT
Sepci-8-F	CTCCCACTATTATTATGTAGGAGTCT
Sepci-8-R	ACTATTCTAAGTATCCAATACAGGAGC
Sepci-9-F	TCTTTGCATTGGGTTAGAACATGCTC
Sepci-9-R	GGTGCAGAACTGGATGGAGGAT
Sepci-10-R	CCCATCTTGTGCCTGTAAAG
Sepci-10-F	CTAATGTCCAGCCATCATCTCTG
Sepci-11-R	CTTTGTTCCTTGTGCTTTTGGTGTCATA
Sepci-11-F	ATGGATCACAGACCTAAATGTCATAGCT
Sepci-12-F	TTGAACTTATGAAGATTAAGGCATAGGT
Sepci-12-R	TAAACAGCTGAAAGAGATGAAATTTACT
P1-F	CAACATTCCCCACCTGTAAG
P1-R	AGCGCTCACTATGTGCCAGTCTC
P2-R	TAGTATCTCACCCTCACATGCTCCTC
P2-F	TGGATGAGGAATTAATTAGATGGA
P3-R	AGTCAGGAGTGGGATGATCT
P3-F	CTCTCCCTCCACCCTGACTG
P4-F	ACAGCCCTTCTTCCACCTCAC
P4-R	GGAATACAATTGGGACGGTGA
P5-R	TATTGTCCCTAAGATCTGTAGCTCATCA
P5-F	GGGAGACACAAACATGCAATCTACA
P6-R	TGCCAAGATGTCTAGAGAGTTCTT
P6-F	GTTTTTTGCATGGACACATTTTCTC
P7-F	CTTCTCTGAATGATTTAGAGTGCTCA
P7-R	GGAAGGCAAGGATAAGTTGAAGAC
P8-R	ACTCCTGAACTGCAGTCACTT
P8-F	AAGGAATGAGTGGGATCATCTGC
P9-F	TCTCTGAACAATTGACTTAAAAGAAACC
P9-R	CTCAGCACCCAGAGAGATGTG
P10-F	CTTCACTTAGACTTACCCTCATCAATGG
P10-R	CAAGGCCTATCACACCAACCT
P11-F	TGTATCAGTGGTACTTACAAAGC
P11-R	CATATATTTACACATTGTTTATGCTGT
P12-F	CAGCCTTTAGTTCAGTGACA
P12-R	CTCTTTCATCAGGACATTGTGA
P13-F	AGACTTGTAGGCAGCAACTCACCCTCACTCAG
P13-R	GTGGTATCAAGTCTGAGGCTCATGGTGGAGAAGG
P14-F	GGCTTTCACGGACCCAACTGC
P14-R	CCACCTCCTCCCTCCCGTCT
P15-R	TTCACAGCTCTGGTTGGCTTCACT
P15-F	GGACCCTCACCAACCTCTCCTC
P16-F	TCATATGATGAGTGGAACAGAAAAATACAAGACAACTTTG
P16-R	ACCAAGGACTTGAAGCTCCATAACTATCTTTGTATATG
P17-F	TTCTGAATGACTTGGCTACAAATTATAGTATTTAATAGGA
P17-R	TGATAATACTTTTGGCATTTTAATATTTAAAGTGCTCCTA
P18-F	GACACAGAGTACAGCCTGTAC
P18-R	GACCTTTGTGGTCAGTGACA
P19-R	CACTGTGTGCTTGGCACTATG
P19-F	GGGAGGTTCTATTCATTGTCTGCTT
P20-F	CTAACCCAAAGGCTTGCATTCC
P20-R	GGACATGAGACAGCCATGTGATTAG
P21-F	AATTCCTTGAGGATGGATGCTC
P21-R	CCTACTTTATATGCTGAAGTCGG
P22-F	CACCTGGGCTGGGAGAAGGT
P22-R	AGAACAGGCCAGTGCATCCTC
P23-F	ACATTGAGCCTGGAGATCCCTTG
P23-R	CACAACAAGCTCAGATCAGGGG
P24-R	ACATGAAGCTTCTTCCTACGCC
P24-F	ACTCACAGAGCACTCCAGGA
P25-R	CACGGGTTTGAAATCAGATCTTAATTTG
P25-F	CTTAGGGTCTTATGTACTCCAAGCATAT
P26-F	AGATTTATTTAGGATAACACCTGGCATA
P26-R	CAATCACAAGCCTTTCTTAATCTGTC
P27-R	TGAAGTTCTCCAGGTGGCTGTTA
P27-F	GTATATTGTCATGACGGTCCAGGAG
P28-F	ACCTAAATGCAGCCTGGCCT
P28-R	TCCACGGACACACTTAGCCC
P29-R	AAACCAATTTCTTCTACTTAGAGGCGG
P29-F	GCTGAGAGATCTATCCTGACCTAAC
P30-F	TGAGGGGGTGGGCTAAATATCC
P30-R	GGAAACATGTGCCTGAGAATCCTA
P31-F	TAAGTTGGCATCTCACTTAGGTGG
P31-R	AGGGCAAGATCCTATCTCAAAAAAGG
P32-R	GGGTGGCGATCTTAAGCCCC
P32-F	CCTGCAGGGGTGAAGAAACCCT
P33-R	GAGTACTAAGAGGCCTTCTGGGGG
P33-F	CACAGACTGAATGGGATGATTTGTCCC
P34-R	ATACATCCAAAGACTTTTTGCC
P34-F	ATACTCACTATTAAGCATAAAAGACAAT
P35-R	CATATGCCAAATTTTCTTATGCAAA
P35-F	TAAGAGTAAACTACTCACCTATTCCAA
P36-F	TATAGTTGGCATAATTTTTACCTTGA
P36-R	TAGCAGAAAACAAGATTAGACTGAAA
P37-F	TTGAGTGGACAGCAGCTGGACT
P37-R	AGAAGCAAGGGGCTGTGGGAC
P38-F	CCAAGGTGTGCCATCAGATTTTAATCCC
P38-R	AGCTGCATGAAAATGTTGATGTGTCTT
P39-F	GCTGGATAGGAGGTCCCTTA
P39-R	CAAATCCAAGACAACACTACTAAG
P40-F	CAACAGCCCCATAAGATGAA
P40-R	CATCTTTATTGATAACGGTCATCTCTA
P41-F	GATCCCTTGATATATTCAACTATAGCAA
P41-R	CCTGGTTATAATCAAAATGAGGCAGT
P42-R	CAGGTGGACCAGCTCTGGGA
P42-F	CGCACCTGGATGTCCTCGAT
P43-F	TGCTACCAGAGAAATATCCCT
P43-R	AAACTATTCTGGAGTGGTGAGATG
P44-R	AGCGCTTGAAGTTCTCGTCG
P44-F	TCTTCGTCATCGTCTGGACGCT
P45-F	GCGGGCTGTGTGACTGTACC
P45-R	CTGGCTGCAGCTGGAAGAGG
P46-R	GCCATTGTGGAGAAGTGGTC
P46-F	AAGCCCCTGGAATTCACCTC
P47-R	GTGTGGTTATCATGCCCTTGG
P47-F	TGTCCTTGCCTCTTGCTCTC
P48-R	TTATTCCAGCTAAAGGTATCTGCACT
P48-F	ACCCATGAGACACATTCCCTATC
P49-F	TCAGCCAATTCAACAGATAGGTATCA
P49-R	GAAGTAAAGCAGCAACTGTACTATTTTC
P50-F	TTGAACTTATGAAGATTAAGGCATAGGT
P50-R	TAAACAGCTGAAAGAGATGAAATTTACT
P51-R	AGAGCAACCCATTCTCCCTTC
P51-F	CTGACAGGTTCCTGGTCTGA
P52-R	GCTGAAGTAGGTGTTGGAGAG
P52-F	AGAAATCTCTCAGGGCTCCAC
P53-F	ACAGATGGTCCTTTCTAAAGAGTAGG
P53-R	TTAGGATCTGTGAGGTTGTGAGG
P54-R	TCTGCACTCAGTGTTGAACATAC
P54-F	TCAAAGTCCCTGTATACTCCACTG
P55-R	TTCTGTTTGTCCGCGGAGTG
P55-F	CCTTGGCCTCCAGGATCTTG
P56-R	TCACATACAGGCCTGAGACACC
P56-F	TTTGATGTGTGAGAGCCTGGATG
P57-R	ACTTTCCAACAACCTTCAAATGCAC
P57-F	GCTACCACTGGTATTCCTGAGC

## Sheet: Primers Information
Table. Primer evaluation information Outputted by PrimerScore2.
##ScoreRel: scores of primer1 3'end to target, distance between pair, length diff, Tm diff, specificity of primer pair.
##ScoreInfo: total score | scores of Tm, GC, self-complementary, end3 A num, end3 stability, SNPs, polys, bounds.
#ID	Seq	Len	Score	ScoreRel	ScoreInfo	Tm	GC	Hairpin	DimerType	DimerSize	EndANum	EndStability	SNPs	Polys	ProdsNum	ProdsEff	ProdsInfo
Sepci-1-F	TGAAGTTCTCCAGGTGGCTGTTA	23	89	20,30,10,10,30	76|10,6,10,0,1,10,10,10	61.52	0.478	34.44	NA	NA	3	-6.1	NA	NA	1	1	120/chr1,Sepci-1-F,-20945108,|||||||||||||||||||||||,61.45,Sepci-1-R,+20944989,|||||||||||||||||||||||||,60.73
Sepci-1-R	GTATATTGTCATGACGGTCCAGGAG	25	89	20,30,10,10,30	87.5|10,6,10,5,10,10,10,10	60.79	0.48	0	NA	NA	0	-7.9	NA	NA	1	1	120/chr1,Sepci-1-F,-20945108,|||||||||||||||||||||||,61.45,Sepci-1-R,+20944989,|||||||||||||||||||||||||,60.73
Sepci-10-F	CTAATGTCCAGCCATCATCTCTG	23	62.9	20,17,10,10,30	78.5|6,6,10,5,7,10,10,10	58.68	0.478	0	NA	NA	0	-6.7	NA	NA	3	0.91282,0.00043,0.00003	102/chr1,Sepci-10-F,-190532050,|||||||||||||||||||||||,58.62,Sepci-10-R,+190531949,||||||||||||||||||||,56.33;105/chr1,Sepci-10-F,+169184445,######|||||||||||||||||,53.41,Sepci-10-R,-169184549,||||||*|||||||*|||||,45.44;126/chr6,Sepci-10-F,+2320148,######||||||||*||||||||,49.27,Sepci-10-R,-2320273,||||||*|||||||*|||||,45.44
Sepci-10-R	CCCATCTTGTGCCTGTAAAG	20	62.9	20,17,10,10,30	15|-35,8,10,5,4,10,6,10	56.4	0.5	0	NA	NA	0	-6.4	NA	1A3,17C3	3	0.91282,0.00043,0.00003	102/chr1,Sepci-10-F,-190532050,|||||||||||||||||||||||,58.62,Sepci-10-R,+190531949,||||||||||||||||||||,56.33;105/chr1,Sepci-10-F,+169184445,######|||||||||||||||||,53.41,Sepci-10-R,-169184549,||||||*|||||||*|||||,45.44;126/chr6,Sepci-10-F,+2320148,######||||||||*||||||||,49.27,Sepci-10-R,-2320273,||||||*|||||||*|||||,45.44
Sepci-11-F	ATGGATCACAGACCTAAATGTCATAGCT	28	49	20,30,10,10,25	29|10,-18,10,10,10,10,9,10	62.01	0.393	37.73	AmpEndMeet	52	1	-7.3	NA	10A3	7	1.00000,0.01516,0.00198	121/chr1,Sepci-11-F,-222785748,||||||||||||||||||||||||||||,61.96,Sepci-11-R,+222785628,||||||||||||||||||||||||||||,62.79;130/chrX,Sepci-11-F,+150102162,#||||||||||||||*|||||*|*||||,51.42,Sepci-11-R,-150102291,########||||||||||||||||||||,55.84;129/chr20,Sepci-11-F,-45733228,|||||||||||||||||||||*|*||||,52.46,Sepci-11-R,+45733100,#||*|||*|||*||||||||||||||||,48.86
Sepci-11-R	CTTTGTTCCTTGTGCTTTTGGTGTCATA	28	49	20,30,10,10,25	7.5|9,-18,10,0,0,10,4,10	62.84	0.393	0	NA	NA	3	-6	NA	9T4,24T3	7	1.00000,0.01516,0.00198	121/chr1,Sepci-11-F,-222785748,||||||||||||||||||||||||||||,61.96,Sepci-11-R,+222785628,||||||||||||||||||||||||||||,62.79;130/chrX,Sepci-11-F,+150102162,#||||||||||||||*|||||*|*||||,51.42,Sepci-11-R,-150102291,########||||||||||||||||||||,55.84;129/chr20,Sepci-11-F,-45733228,|||||||||||||||||||||*|*||||,52.46,Sepci-11-R,+45733100,#||*|||*|||*||||||||||||||||,48.86
Sepci-12-F	TTGAACTTATGAAGATTAAGGCATAGGT	28	35.2	20,30,10,10,30	7|8,-26,10,10,10,10,10,10	59.01	0.321	35.78	NA	NA	1	-7	NA	NA	1	0.96158	138/chr2,Sepci-12-F,+21225215,||||||||||||||||||||||||||||,58.95,Sepci-12-R,-21225352,||||||||||||||||||||||||||||,57.97
Sepci-12-R	TAAACAGCTGAAAGAGATGAAATTTACT	28	35.2	20,30,10,10,30	-23|0,-26,10,10,-1,10,3,10	58.02	0.286	40.87	NA	NA	1	-5.8	NA	3T3,6A3,15A3,24A3	1	0.96158	138/chr2,Sepci-12-F,+21225215,||||||||||||||||||||||||||||,58.95,Sepci-12-R,-21225352,||||||||||||||||||||||||||||,57.97
Sepci-2-F	CCCCCAAAGTTCGTGTGTTAGA	22	68.8	20,30,10,10,5	77|10,8,10,10,1,10,1,10	60.49	0.5	0	NA	NA	1	-6.1	NA	14A3,17C5	21	1.00000,0.08218,0.00539	160/chr1,Sepci-2-F,+43270845,||||||||||||||||||||||,60.42,Sepci-2-R,-43271004,|||||||||||||||||||||||||,60.04;130/chr14,Sepci-2-F,-88230339,|||||||||*||*|||||||||,48.92,Sepci-2-R,+88230210,#||||||||||||||||||||||||,60.64;149/chr19,Sepci-2-F,+37819246,#|||||||||||*||||||*||,48.96,Sepci-2-R,-37819394,||*||||||||*|||||||||||||,54.91
Sepci-2-R	ATTAGGAACCCACTCCCAAGATAAC	25	68.8	20,30,10,10,5	52.5|10,-2,10,5,-2,10,7,10	60.1	0.44	35.95	NA	NA	0	-5.7	NA	8C3,14C3	21	1.00000,0.08218,0.00539	160/chr1,Sepci-2-F,+43270845,||||||||||||||||||||||,60.42,Sepci-2-R,-43271004,|||||||||||||||||||||||||,60.04;130/chr14,Sepci-2-F,-88230339,|||||||||*||*|||||||||,48.92,Sepci-2-R,+88230210,#||||||||||||||||||||||||,60.64;149/chr19,Sepci-2-F,+37819246,#|||||||||||*||||||*||,48.96,Sepci-2-R,-37819394,||*||||||||*|||||||||||||,54.91
Sepci-3-F	CCAAACCATATCACTCCTTTCCTGG	25	50.8	20,30,10,10,0	82.5|10,6,10,5,8,10,7,10	61.38	0.48	0	NA	NA	0	-9.7	NA	5T3,20A3	44	1.00000,0.10919,0.05737	151/chr1,Sepci-3-F,-97523065,|||||||||||||||||||||||||,61.32,Sepci-3-R,+97522915,||||||||||||||||||||||||||||,61.15;154/chr18,Sepci-3-F,-1550858,|||||||||||||*|||*|||||||,51.46,Sepci-3-R,+1550705,#||||||||*||||||||||||||||||,57.89;158/chr3,Sepci-3-F,+165808270,|||||||||||||||||**||||||,53.19,Sepci-3-R,-165808427,|||||||||*||||||||||||||||||,59.04
Sepci-3-R	GCCTTGTCTTAGATAAGACTTTGGACTT	28	50.8	20,30,10,10,0	-6.5|10,-18,-8,7,4,10,8,10	61.21	0.393	53.55	NA	NA	2	-6.4	NA	6T3	44	1.00000,0.10919,0.05737	151/chr1,Sepci-3-F,-97523065,|||||||||||||||||||||||||,61.32,Sepci-3-R,+97522915,||||||||||||||||||||||||||||,61.15;154/chr18,Sepci-3-F,-1550858,|||||||||||||*|||*|||||||,51.46,Sepci-3-R,+1550705,#||||||||*||||||||||||||||||,57.89;158/chr3,Sepci-3-F,+165808270,|||||||||||||||||**||||||,53.19,Sepci-3-R,-165808427,|||||||||*||||||||||||||||||,59.04
Sepci-4-F	TACCTGGACAACTGAAACAATTCT	24	36.7	20,13,10,10,18	5|4,-22,10,10,6,10,8,10	58.31	0.375	36.48	NA	NA	1	-6.6	NA	7A3	2	0.96601,0.03997	182/chr1,Sepci-4-F,-110280342,||||||||||||||||||||||||,58.25,Sepci-4-R,+110280161,|||||||||||||||||||||||||,58.99;94/chr2,Sepci-4-F,-159912776,||||||*|||||||||||||||||,53.55,Sepci-4-R,+159912683,||||||*||*|||||||||||||||,48.44
Sepci-4-R	TCATAGGTGAGAAAATCCACAAAGG	25	36.7	20,13,10,10,18	22.5|8,-16,10,5,10,10,3,10	59.05	0.4	35.13	NA	NA	0	-8.5	NA	2A3,10A4	2	0.96601,0.03997	182/chr1,Sepci-4-F,-110280342,||||||||||||||||||||||||,58.25,Sepci-4-R,+110280161,|||||||||||||||||||||||||,58.99;94/chr2,Sepci-4-F,-159912776,||||||*|||||||||||||||||,53.55,Sepci-4-R,+159912683,||||||*||*|||||||||||||||,48.44
Sepci-5-F	GTGCTGGGATTAGAGGTGTGAG	22	61	20,30,10,10,0	90.5|10,10,10,5,4,10,9,10	60.42	0.545	0	NA	NA	0	-6.4	NA	14G3	68	1.00000,0.13911,0.11896	149/chr1,Sepci-5-F,+161204459,||||||||||||||||||||||,60.35,Sepci-5-R,-161204607,||||||||||||||||||||||||||,60.07;182/chr1,Sepci-5-F,+186586663,||||||||||||*|||||||||,56.48,Sepci-5-R,-186586844,#########||||*||||||||||||,49.88;249/chr8,Sepci-5-F,+9269410,||||||||||||*|||||||||,56.48,Sepci-5-R,-9269658,###########|||||||||||||||,49.73
Sepci-5-R	TTAATTAATGCTTTCTCTGTGCCAGG	26	61	20,30,10,10,0	19.5|10,-20,10,5,8,10,9,10	60.13	0.385	31.51	NA	NA	0	-9.7	NA	12T3	68	1.00000,0.13911,0.11896	149/chr1,Sepci-5-F,+161204459,||||||||||||||||||||||,60.35,Sepci-5-R,-161204607,||||||||||||||||||||||||||,60.07;182/chr1,Sepci-5-F,+186586663,||||||||||||*|||||||||,56.48,Sepci-5-R,-186586844,#########||||*||||||||||||,49.88;249/chr8,Sepci-5-F,+9269410,||||||||||||*|||||||||,56.48,Sepci-5-R,-9269658,###########|||||||||||||||,49.73
Sepci-6-F	TGAAGCGATTCTCCTGCCTCA	21	82	20,30,10,10,0	97.5|10,9,10,10,10,10,10,10	61.51	0.524	0	NA	NA	1	-8.2	NA	NA	176955	1.00000,1.00000,1.00000	137/chrY,Sepci-6-F,+2181507,##|||||||||||||||||||,61.51,Sepci-6-R,-2181643,#|||||||||||||||||||||||,63.74;137/chr3,Sepci-6-F,-52203244,##|||||||||||||||||||,61.51,Sepci-6-R,+52203108,#|||||||||||||||||||||||,63.74;137/chr3,Sepci-6-F,-167817665,##|||||||||||||||||||,61.51,Sepci-6-R,+167817529,#|||||||||||||||||||||||,63.74
Sepci-6-R	CAGGTCATGAGATCGAGACCATCC	24	82	20,30,10,10,0	82.5|10,10,0,5,10,10,10,10	62.35	0.542	50.04	NA	NA	0	-8.1	NA	NA	176955	1.00000,1.00000,1.00000	137/chrY,Sepci-6-F,+2181507,##|||||||||||||||||||,61.51,Sepci-6-R,-2181643,#|||||||||||||||||||||||,63.74;137/chr3,Sepci-6-F,-52203244,##|||||||||||||||||||,61.51,Sepci-6-R,+52203108,#|||||||||||||||||||||||,63.74;137/chr3,Sepci-6-F,-167817665,##|||||||||||||||||||,61.51,Sepci-6-R,+167817529,#|||||||||||||||||||||||,63.74
Sepci-7-F	CATCATGCTGAGGTGCCACAG	21	59.6	20,30,10,10,0	94.5|10,10,10,5,7,10,10,10	61.61	0.571	37.63	AmpEndMap	28	0	-6.7	NA	NA	3	1.00000,0.94088,0.94088	141/chr1,Sepci-7-F,+161479659,|||||||||||||||||||||,61.54,Sepci-7-R,-161479799,||||||||||||||||||||||||,60.32;141/chr1,Sepci-7-F,+161642814,||||*||||||||||||||||,56.64,Sepci-7-R,-161642954,||||||||||||||||||||||||,60.32;141/chr1,Sepci-7-F,+161560983,||||*||||||||||||||||,56.64,Sepci-7-R,-161561123,||||||||||||||||||||||||,60.32
Sepci-7-R	TAATCACCACTGTGACTGTGGTTT	24	59.6	20,30,10,10,0	11|10,-11,-9,0,10,10,7,10	60.38	0.417	55.29	NA	NA	3	-8.2	NA	0T3	3	1.00000,0.94088,0.94088	141/chr1,Sepci-7-F,+161479659,|||||||||||||||||||||,61.54,Sepci-7-R,-161479799,||||||||||||||||||||||||,60.32;141/chr1,Sepci-7-F,+161642814,||||*||||||||||||||||,56.64,Sepci-7-R,-161642954,||||||||||||||||||||||||,60.32;141/chr1,Sepci-7-F,+161560983,||||*||||||||||||||||,56.64,Sepci-7-R,-161561123,||||||||||||||||||||||||,60.32
Sepci-8-F	CTCCCACTATTATTATGTAGGAGTCT	26	24.1	20,13,10,10,24	-27|-18,-20,10,10,1,10,9,10	57.11	0.385	34.87	NA	NA	1	-6.1	NA	21C3	47	0.93268,0.01989,0.01989	98/chr1,Sepci-8-F,+168651093,||||||||||||||||||||||||||,57.05,Sepci-8-R,-168651190,|||||||||||||||||||||||||||,58.14;98/chr4,Sepci-8-F,-67582188,||||||||||||||*|||||||||||,53.89,Sepci-8-R,+67582091,############|||||||||||||||,47.40;98/chr12,Sepci-8-F,-33648068,||||||||||||||*|||||||||||,53.89,Sepci-8-R,+33647971,############|||||||||||||||,47.40
Sepci-8-R	ACTATTCTAAGTATCCAATACAGGAGC	27	24.1	20,13,10,10,24	4.5|2,-22,10,5,9,10,10,10	58.19	0.37	41.9	NA	NA	0	-9.4	NA	NA	47	0.93268,0.01989,0.01989	98/chr1,Sepci-8-F,+168651093,||||||||||||||||||||||||||,57.05,Sepci-8-R,-168651190,|||||||||||||||||||||||||||,58.14;98/chr4,Sepci-8-F,-67582188,||||||||||||||*|||||||||||,53.89,Sepci-8-R,+67582091,############|||||||||||||||,47.40;98/chr12,Sepci-8-F,-33648068,||||||||||||||*|||||||||||,53.89,Sepci-8-R,+33647971,############|||||||||||||||,47.40
Sepci-9-F	TCTTTGCATTGGGTTAGAACATGCTC	26	70.8	20,26,10,10,0	49.5|10,-8,10,5,10,10,7,10	62.24	0.423	37	NA	NA	0	-8.2	NA	13G3,21T3	226	1.00000,1.00000,1.00000	114/chr8,Sepci-9-F,-78743395,||||||||||||||||||||||||||,62.18,Sepci-9-R,+78743282,||||||||||||||||||||||,62.01;113/chr14,Sepci-9-F,+46845723,||||||||||||||||||||||||||,62.18,Sepci-9-R,-46845835,||||||||||||||||||||||,62.01;114/chr1,Sepci-9-F,+168652409,||||||||||||||||||||||||||,62.18,Sepci-9-R,-168652522,||||||||||||||||||||||,62.01
Sepci-9-R	GGTGCAGAACTGGATGGAGGAT	22	70.8	20,26,10,10,0	98.5|10,10,10,7,10,10,10,10	62.08	0.545	32.4	NA	NA	2	-7.8	NA	NA	226	1.00000,1.00000,1.00000	114/chr8,Sepci-9-F,-78743395,||||||||||||||||||||||||||,62.18,Sepci-9-R,+78743282,||||||||||||||||||||||,62.01;113/chr14,Sepci-9-F,+46845723,||||||||||||||||||||||||||,62.18,Sepci-9-R,-46845835,||||||||||||||||||||||,62.01;114/chr1,Sepci-9-F,+168652409,||||||||||||||||||||||||||,62.18,Sepci-9-R,-168652522,||||||||||||||||||||||,62.01
P1-F	CAACATTCCCCACCTGTAAG	20	57	20,30,10,-8,30	-0.5|-42,8,10,5,-1,10,6,10	56.02	0.5	0	NA	NA	0	-5.8	NA	9C4	1	0.90937	123/chr1,P1-F,+29162400,||||||||||||||||||||,55.94,P1-R,-29162522,|||||||||||||||||||||||,64.61
P1-R	AGCGCTCACTATGTGCCAGTCTC	23	57	20,30,10,-8,30	81|5,10,10,5,1,10,10,10	64.68	0.565	41.34	NA	NA	0	-6.1	NA	NA	1	0.90937	123/chr1,P1-F,+29162400,||||||||||||||||||||,55.94,P1-R,-29162522,|||||||||||||||||||||||,64.61
P10-F	CTTCACTTAGACTTACCCTCATCAATGG	28	72.6	20,3,3,10,30	56.5|10,-6,10,5,10,10,9,10	61.31	0.429	0	NA	NA	0	-8.4	NA	10C3	1	0.99291	84/chr1,P10-F,+40128968,||||||||||||||||||||||||||||,61.25,P10-R,-40129051,|||||||||||||||||||||,59.92
P10-R	CAAGGCCTATCACACCAACCT	21	72.6	20,3,3,10,30	97.5|10,9,10,10,10,10,10,10	60	0.524	0	NA	NA	1	-7.9	NA	NA	1	0.99291	84/chr1,P10-F,+40128968,||||||||||||||||||||||||||||,61.25,P10-R,-40129051,|||||||||||||||||||||,59.92
P11-F	TGTATCAGTGGTACTTACAAAGC	23	0.9	20,29,10,10,30	-47.5|-37,-19,10,5,10,10,8,10	56.3	0.391	0	NA	NA	0	-8.5	NA	2A3	1	0.79157	162/chr1,P11-F,+98348802,|||||||||||||||||||||||,56.24,P11-R,-98348963,|||||||||||||||||||||||||||,55.16
P11-R	CATATATTTACACATTGTTTATGCTGT	27	0.9	20,29,10,10,30	-81.5|-49,-26,10,10,10,10,7,10	55.21	0.259	37.81	NA	NA	1	-7.9	NA	7T3,18T3	1	0.79157	162/chr1,P11-F,+98348802,|||||||||||||||||||||||,56.24,P11-R,-98348963,|||||||||||||||||||||||||||,55.16
P12-F	CAGCCTTTAGTTCAGTGACA	20	23	20,28,10,10,30	-16|-48,0,10,10,7,10,9,10	55.32	0.45	0	NA	NA	1	-6.7	NA	12T3	1	0.78877	163/chr1,P12-F,+97915629,||||||||||||||||||||,55.24,P12-R,-97915791,||||||||||||||||||||||,56.03
P12-R	CTCTTTCATCAGGACATTGTGA	22	23	20,28,10,10,30	-38|-41,-13,10,10,7,10,9,10	56.09	0.409	0	NA	NA	1	-6.7	NA	16T3	1	0.78877	163/chr1,P12-F,+97915629,||||||||||||||||||||,55.24,P12-R,-97915791,||||||||||||||||||||||,56.03
P13-F	AGACTTGTAGGCAGCAACTCACCCTCACTCAG	32	76.3	20,15,10,10,30	68.5|-5,9,10,5,7,10,9,10	70.39	0.531	0	NA	NA	0	-6.7	NA	8C3	1	1	100/chr4,P13-F,-74853897,||||||||||||||||||||||||||||||||,70.35,P13-R,+74853798,||||||||||||||||||||||||||||||||||,70.27
P13-R	GTGGTATCAAGTCTGAGGCTCATGGTGGAGAAGG	34	76.3	20,15,10,10,30	72.5|-5,9,10,5,10,10,10,10	70.31	0.529	34.2	NA	NA	0	-8.2	NA	NA	1	1	100/chr4,P13-F,-74853897,||||||||||||||||||||||||||||||||,70.35,P13-R,+74853798,||||||||||||||||||||||||||||||||||,70.27
P14-F	GGCTTTCACGGACCCAACTGC	21	78.5	20,30,10,10,30	87.5|7,9,10,5,10,10,7,10	64.34	0.619	0	NA	NA	0	-7.9	NA	6C3,15T3	1	1	150/chr1,P14-F,+156877737,|||||||||||||||||||||,64.27,P14-R,-156877886,||||||||||||||||||||,64.65
P14-R	CCACCTCCTCCCTCCCGTCT	20	78.5	20,30,10,10,30	41|5,-9,10,10,10,10,6,10	64.73	0.7	0	NA	NA	1	-8.1	NA	4C3,8C3	1	1	150/chr1,P14-F,+156877737,|||||||||||||||||||||,64.27,P14-R,-156877886,||||||||||||||||||||,64.65
P15-F	GGACCCTCACCAACCTCTCCTC	22	84.8	20,17,10,10,30	83.5|8,6,10,5,10,10,9,10	63.72	0.636	0	NA	NA	0	-7.9	NA	16C3	1	1	102/chr1,P15-F,+17662613,||||||||||||||||||||||,63.65,P15-R,-17662714,||||||||||||||||||||||||,64.50
P15-R	TTCACAGCTCTGGTTGGCTTCACT	24	84.8	20,17,10,10,30	83|6,8,10,10,4,10,10,10	64.56	0.5	36.59	NA	NA	1	-6.4	NA	NA	1	1	102/chr1,P15-F,+17662613,||||||||||||||||||||||,63.65,P15-R,-17662714,||||||||||||||||||||||||,64.50
P16-F	TCATATGATGAGTGGAACAGAAAAATACAAGACAACTTTG	40	31.6	20,30,10,10,30	-16|1,-26,10,5,10,10,0,10	65.78	0.325	41.43	NA	NA	0	-7.3	NA	1T3,15A5	1	1	151/chr1,P16-F,+100379100,||||||||||||||||||||||||||||||||||||||||,65.75,P16-R,-100379250,||||||||||||||||||||||||||||||||||||||,65.87
P16-R	ACCAAGGACTTGAAGCTCCATAACTATCTTTGTATATG	38	31.6	20,30,10,10,30	-12|0,-23,10,5,0,10,8,10	65.91	0.368	42.93	NA	NA	0	-5.9	NA	7T3	1	1	151/chr1,P16-F,+100379100,||||||||||||||||||||||||||||||||||||||||,65.75,P16-R,-100379250,||||||||||||||||||||||||||||||||||||||,65.87
P17-F	TTCTGAATGACTTGGCTACAAATTATAGTATTTAATAGGA	40	27.6	20,-3,10,10,30	5.5|9,-26,10,10,10,10,7,10	63.14	0.275	35.89	NA	NA	1	-7.3	NA	7T3,18A3	1	0.9	75/chr10,P17-F,+50690644,||||||||||||||||||||||||||||||||||||||||,63.10,P17-R,-50690718,||||||||||||||||||||||||||||||||||||||||,62.91
P17-R	TGATAATACTTTTGGCATTTTAATATTTAAAGTGCTCCTA	40	27.6	20,-3,10,10,30	-3|9,-26,10,7,10,10,0,10	62.95	0.25	44.34	NA	NA	2	-7.3	NA	9A3,12T3,19T4,27T4	1	0.9	75/chr10,P17-F,+50690644,||||||||||||||||||||||||||||||||||||||||,63.10,P17-R,-50690718,||||||||||||||||||||||||||||||||||||||||,62.91
P18-F	GACACAGAGTACAGCCTGTAC	21	65.2	20,27,10,10,30	48|-2,9,0,5,-4,10,10,10	57.78	0.524	50.11	AmpEndMap,AmpEndMeet	29,38	0	-5.5	NA	NA	1	0.93882	116/chr1,P18-F,+97544633,|||||||||||||||||||||,57.71,P18-R,-97544748,||||||||||||||||||||,57.60
P18-R	GACCTTTGTGGTCAGTGACA	20	65.2	20,27,10,10,30	40|-5,8,-9,10,7,10,9,10	57.67	0.5	57.96	NA	NA	1	-6.7	NA	13T3	1	0.93882	116/chr1,P18-F,+97544633,|||||||||||||||||||||,57.71,P18-R,-97544748,||||||||||||||||||||,57.60
P19-F	GGGAGGTTCTATTCATTGTCTGCTT	25	76.3	20,29,10,10,30	67.5|10,-2,10,7,10,10,9,10	60.86	0.44	0	NA	NA	2	-8.5	NA	22G3	1	0.99196	118/chr1,P19-F,+113167501,|||||||||||||||||||||||||,60.80,P19-R,-113167618,|||||||||||||||||||||,59.73
P19-R	CACTGTGTGCTTGGCACTATG	21	76.3	20,29,10,10,30	55|9,9,-9,5,0,10,10,10	59.8	0.524	55.91	NA	NA	0	-6	NA	NA	1	0.99196	118/chr1,P19-F,+113167501,|||||||||||||||||||||||||,60.80,P19-R,-113167618,|||||||||||||||||||||,59.73
P2-F	TGGATGAGGAATTAATTAGATGGA	24	37.4	20,29,10,-6,30	-76|-49,-25,10,10,10,10,10,10	55.11	0.333	0	NA	NA	1	-8.1	NA	NA	1	0.84733	118/chr1,P2-F,+186650711,||||||||||||||||||||||||,55.05,P2-R,-186650828,||||||||||||||||||||||||||,63.05
P2-R	TAGTATCTCACCCTCACATGCTCCTC	26	37.4	20,29,10,-6,30	90|9,8,10,5,10,10,9,10	63.11	0.5	0	NA	NA	0	-7.9	NA	13C3	1	0.84733	118/chr1,P2-F,+186650711,||||||||||||||||||||||||,55.05,P2-R,-186650828,||||||||||||||||||||||||||,63.05
P20-F	CTAACCCAAAGGCTTGCATTCC	22	85.6	20,30,10,10,30	89.5|10,8,10,5,10,10,7,10	60.09	0.5	36.11	NA	NA	0	-8.1	NA	12A3,15C3	1	1	152/chr1,P20-F,+156852376,||||||||||||||||||||||,60.03,P20-R,-156852527,|||||||||||||||||||||||||,61.42
P20-R	GGACATGAGACAGCCATGTGATTAG	25	85.6	20,30,10,10,30	62.5|10,6,0,5,0,10,10,10	61.48	0.48	50.14	NA	NA	0	-6	NA	NA	1	1	152/chr1,P20-F,+156852376,||||||||||||||||||||||,60.03,P20-R,-156852527,|||||||||||||||||||||||||,61.42
P21-F	AATTCCTTGAGGATGGATGCTC	22	49.5	20,8,10,10,30	63|2,1,10,5,10,10,10,10	58.17	0.455	44.98	AmpEndMap	30	0	-8.2	NA	NA	1	0.91458	90/chr1,P21-F,+169541481,||||||||||||||||||||||,58.10,P21-R,-169541570,|||||||||||||||||||||||,56.52
P21-R	CCTACTTTATATGCTGAAGTCGG	23	49.5	20,8,10,10,30	-2|-31,-4,10,5,8,10,9,10	56.59	0.435	35.48	NA	NA	0	-9.6	NA	15T3	1	0.91458	90/chr1,P21-F,+169541481,||||||||||||||||||||||,58.10,P21-R,-169541570,|||||||||||||||||||||||,56.52
P22-F	CACCTGGGCTGGGAGAAGGT	20	89.6	20,29,10,10,30	69|8,0,10,10,10,10,7,10	63.7	0.65	41.99	NA	NA	1	-7.9	NA	7G3,12G3	1	1	162/chr1,P22-F,+203135373,||||||||||||||||||||,63.62,P22-R,-203135534,|||||||||||||||||||||,62.33
P22-R	AGAACAGGCCAGTGCATCCTC	21	89.6	20,29,10,10,30	97.5|10,10,10,5,10,10,10,10	62.4	0.571	40.13	NA	NA	0	-7.9	NA	NA	1	1	162/chr1,P22-F,+203135373,||||||||||||||||||||,63.62,P22-R,-203135534,|||||||||||||||||||||,62.33
P23-F	ACATTGAGCCTGGAGATCCCTTG	23	84.2	20,9,10,10,30	93|10,9,10,5,10,10,8,10	62.28	0.522	35.38	NA	NA	0	-8.5	NA	3C3	1	1	92/chr1,P23-F,+46875026,|||||||||||||||||||||||,62.21,P23-R,-46875117,||||||||||||||||||||||,61.13
P23-R	CACAACAAGCTCAGATCAGGGG	22	84.2	20,9,10,10,30	82.5|10,10,10,5,4,10,1,10	61.2	0.545	0	NA	NA	0	-10.9	NA	0G4	1	1	92/chr1,P23-F,+46875026,|||||||||||||||||||||||,62.21,P23-R,-46875117,||||||||||||||||||||||,61.13
P24-F	ACTCACAGAGCACTCCAGGA	20	94.5	20,27,10,10,30	100|10,10,10,10,10,10,10,10	60.18	0.55	32.04	AmpEndMeet	33	1	-8.2	NA	NA	1	1	116/chr2,P24-F,+15524010,||||||||||||||||||||,60.10,P24-R,-15524125,||||||||||||||||||||||,60.61
P24-R	ACATGAAGCTTCTTCCTACGCC	22	94.5	20,27,10,10,30	85.5|10,8,10,5,3,10,10,10	60.68	0.5	0	NA	NA	0	-11.1	NA	NA	1	1	116/chr2,P24-F,+15524010,||||||||||||||||||||,60.10,P24-R,-15524125,||||||||||||||||||||||,60.61
P25-F	CTTAGGGTCTTATGTACTCCAAGCATAT	28	35.2	20,11,10,10,30	4|10,-18,10,-20,0,10,9,10	60.27	0.393	0	NA	NA	4	-5.9	NA	21G3	1	0.99285	95/chr1,P25-F,+161213015,||||||||||||||||||||||||||||,60.22,P25-R,-161213109,||||||||||||||||||||||||||||,59.91
P25-R	CACGGGTTTGAAATCAGATCTTAATTTG	28	35.2	20,11,10,10,30	5.5|10,-24,10,5,10,10,3,10	59.96	0.357	0	NA	NA	0	-7.2	NA	1T3,15A3,19T3,22G3	1	0.99285	95/chr1,P25-F,+161213015,||||||||||||||||||||||||||||,60.22,P25-R,-161213109,||||||||||||||||||||||||||||,59.91
P26-F	AGATTTATTTAGGATAACACCTGGCATA	28	42.5	20,30,10,10,30	-4|6,-26,10,0,10,10,7,10	58.63	0.321	40.81	NA	NA	3	-7.5	NA	18T3,22T3	1	0.96936	149/chr1,P26-F,+159271742,||||||||||||||||||||||||||||,58.57,P26-R,-159271890,||||||||||||||||||||||||||,58.92
P26-R	CAATCACAAGCCTTTCTTAATCTGTC	26	42.5	20,30,10,10,30	12.5|8,-20,10,5,4,10,9,10	58.97	0.385	32.74	NA	NA	0	-6.4	NA	11T3	1	0.96936	149/chr1,P26-F,+159271742,||||||||||||||||||||||||||||,58.57,P26-R,-159271890,||||||||||||||||||||||||||,58.92
P27-F	GTATATTGTCATGACGGTCCAGGAG	25	89	20,30,10,10,30	87.5|10,6,10,5,10,10,10,10	60.79	0.48	0	NA	NA	0	-7.9	NA	NA	1	1	120/chr1,P27-F,+20944989,|||||||||||||||||||||||||,60.73,P27-R,-20945108,|||||||||||||||||||||||,61.45
P27-R	TGAAGTTCTCCAGGTGGCTGTTA	23	89	20,30,10,10,30	76|10,6,10,0,1,10,10,10	61.52	0.478	34.44	NA	NA	3	-6.1	NA	NA	1	1	120/chr1,P27-F,+20944989,|||||||||||||||||||||||||,60.73,P27-R,-20945108,|||||||||||||||||||||||,61.45
P28-F	ACCTAAATGCAGCCTGGCCT	20	94.5	20,30,10,10,30	93|10,10,10,10,4,10,9,10	61.87	0.55	0	NA	NA	1	-10.9	NA	13A3	1	1	126/chr1,P28-F,+11741721,||||||||||||||||||||,61.79,P28-R,-11741846,||||||||||||||||||||,61.75
P28-R	TCCACGGACACACTTAGCCC	20	94.5	20,30,10,10,30	88.5|10,10,10,5,4,10,7,10	61.82	0.6	0	NA	NA	0	-10.9	NA	0C3	1	1	126/chr1,P28-F,+11741721,||||||||||||||||||||,61.79,P28-R,-11741846,||||||||||||||||||||,61.75
P29-F	GCTGAGAGATCTATCCTGACCTAAC	25	69.2	20,30,10,10,30	75|9,6,10,5,-1,10,10,10	59.82	0.48	0	NA	NA	0	-5.8	NA	NA	1	0.99209	137/chr1,P29-F,+230836976,|||||||||||||||||||||||||,59.76,P29-R,-230837112,|||||||||||||||||||||||||||,61.43
P29-R	AAACCAATTTCTTCTACTTAGAGGCGG	27	69.2	20,30,10,10,30	22.5|10,-14,10,5,-2,10,7,10	61.49	0.407	33.21	NA	NA	0	-12.9	NA	17T3,24A3	1	0.99209	137/chr1,P29-F,+230836976,|||||||||||||||||||||||||,59.76,P29-R,-230837112,|||||||||||||||||||||||||||,61.43
P3-F	CTCTCCCTCCACCCTGACTG	20	69.5	20,25,10,7,30	63.5|10,0,10,5,4,10,7,10	60.98	0.65	0	NA	NA	0	-6.4	NA	6C3,13C3	1	0.95456	167/chr1,P3-F,+226026319,||||||||||||||||||||,60.90,P3-R,-226026485,||||||||||||||||||||,57.06
P3-R	AGTCAGGAGTGGGATGATCT	20	69.5	20,25,10,7,30	45.5|-17,8,10,10,3,10,8,10	57.14	0.5	0	NA	NA	1	-6.3	NA	7G3	1	0.95456	167/chr1,P3-F,+226026319,||||||||||||||||||||,60.90,P3-R,-226026485,||||||||||||||||||||,57.06
P30-F	TGAGGGGGTGGGCTAAATATCC	22	89.5	20,30,10,10,30	87.5|10,10,10,5,10,10,0,10	61.3	0.545	0	NA	NA	0	-7.2	NA	5A3,10G3,14G5	1	1	151/chr1,P30-F,+206946330,||||||||||||||||||||||,61.23,P30-R,-206946480,||||||||||||||||||||||||,60.56
P30-R	GGAAACATGTGCCTGAGAATCCTA	24	89.5	20,30,10,10,30	77.5|10,2,10,7,10,10,9,10	60.63	0.458	0	NA	NA	2	-7.3	NA	19A3	1	1	151/chr1,P30-F,+206946330,||||||||||||||||||||||,61.23,P30-R,-206946480,||||||||||||||||||||||||,60.56
P31-F	TAAGTTGGCATCTCACTTAGGTGG	24	64.1	20,7,10,10,30	76.5|10,2,10,5,9,10,10,10	60.32	0.458	43.17	NA	NA	0	-9.4	NA	NA	1	1	89/chr1,P31-F,+222887879,||||||||||||||||||||||||,60.26,P31-R,-222887967,||||||||||||||||||||||||||,61.03
P31-R	AGGGCAAGATCCTATCTCAAAAAAGG	26	64.1	20,7,10,10,30	34.5|10,-8,10,5,10,10,-8,10	61.09	0.423	39.08	NA	NA	0	-8.5	NA	2A6,22G3	1	1	89/chr1,P31-F,+222887879,||||||||||||||||||||||||,60.26,P31-R,-222887967,||||||||||||||||||||||||||,61.03
P32-F	CCTGCAGGGGTGAAGAAACCCT	22	57	20,11,10,10,30	56.5|6,10,-9,10,10,10,1,10	64.49	0.591	55.63	NA	NA	1	-9.1	NA	1C3,4A3,12G4	1	1	94/chr1,P32-F,+21052624,||||||||||||||||||||||,64.42,P32-R,-21052717,||||||||||||||||||||,62.89
P32-R	GGGTGGCGATCTTAAGCCCC	20	57	20,11,10,10,30	25.5|9,0,-7,5,0,10,0,10	62.96	0.65	52.19	NA	NA	0	-12.4	NA	0C4,17G3	1	1	94/chr1,P32-F,+21052624,||||||||||||||||||||||,64.42,P32-R,-21052717,||||||||||||||||||||,62.89
P33-F	CACAGACTGAATGGGATGATTTGTCCC	27	76.9	20,30,10,10,30	51.5|8,6,-8,5,10,10,4,10	63.84	0.481	52.62	AmpEndMap	39	0	-9.1	NA	0C3,5T3,12G3	1	1	158/chr1,P33-F,+230263750,|||||||||||||||||||||||||||,63.78,P33-R,-230263907,||||||||||||||||||||||||,63.48
P33-R	GAGTACTAAGAGGCCTTCTGGGGG	24	76.9	20,30,10,10,30	71.5|8,10,10,5,0,10,-3,10	63.55	0.583	35.91	NA	NA	0	-12.4	NA	0G5	1	1	158/chr1,P33-F,+230263750,|||||||||||||||||||||||||||,63.78,P33-R,-230263907,||||||||||||||||||||||||,63.48
P34-F	ATACTCACTATTAAGCATAAAAGACAAT	28	-24.9	20,4,5,10,30	-86.5|-45,-26,10,0,6,10,5,10	55.7	0.25	0	NA	NA	3	-6.6	NA	6A4	1	0.76423	85/chr1,P34-F,+98060578,||||||||||||||||||||||||||||,55.64,P34-R,-98060662,||||||||||||||||||||||,55.17
P34-R	ATACATCCAAAGACTTTTTGCC	22	-24.9	20,4,5,10,30	-88.5|-49,-23,10,5,7,10,-2,10	55.23	0.364	0	NA	NA	0	-10	NA	3T5,11A3	1	0.76423	85/chr1,P34-F,+98060578,||||||||||||||||||||||||||||,55.64,P34-R,-98060662,||||||||||||||||||||||,55.17
P35-F	TAAGAGTAAACTACTCACCTATTCCAA	27	0.4	20,30,10,10,30	-45.5|-9,-25,-8,7,10,10,9,10	57.46	0.333	53.6	NA	NA	2	-8.5	NA	17A3	1	0.86037	147/chr1,P35-F,+98144633,|||||||||||||||||||||||||||,57.41,P35-R,-98144779,|||||||||||||||||||||||||,55.66
P35-R	CATATGCCAAATTTTCTTATGCAAA	25	0.4	20,30,10,10,30	-86.5|-45,-26,10,0,10,10,1,10	55.72	0.28	0	NA	NA	3	-8.8	NA	0A3,10T4,14A3	1	0.86037	147/chr1,P35-F,+98144633,|||||||||||||||||||||||||||,57.41,P35-R,-98144779,|||||||||||||||||||||||||,55.66
P36-F	TATAGTTGGCATAATTTTTACCTTGA	26	0.5	20,29,10,10,30	-86.5|-49,-26,10,10,10,10,2,10	55.25	0.269	0	NA	NA	1	-7	NA	7T5	1	0.81952	119/chr1,P36-F,+97564024,||||||||||||||||||||||||||,55.19,P36-R,-97564142,||||||||||||||||||||||||||,57.04
P36-R	TAGCAGAAAACAAGATTAGACTGAAA	26	0.5	20,29,10,10,30	-44|-18,-26,10,0,10,10,3,10	57.1	0.308	0	NA	NA	3	-7.3	NA	0A3,16A4	1	0.81952	119/chr1,P36-F,+97564024,||||||||||||||||||||||||||,55.19,P36-R,-97564142,||||||||||||||||||||||||||,57.04
P37-F	TTGAGTGGACAGCAGCTGGACT	22	84.7	20,30,10,10,30	97|8,10,10,10,10,10,10,10	63.85	0.545	35.51	NA	NA	1	-7.6	NA	NA	2	1.00000,0.00002	133/chr1,P37-F,+154548902,||||||||||||||||||||||,63.79,P37-R,-154549034,|||||||||||||||||||||,64.62;878/chr1,P37-F,-175001057,#||||||*-||*|||||||||||,47.16,P37-R,+175000180,#######||||||||||*|||,48.16
P37-R	AGAAGCAAGGGGCTGTGGGAC	21	84.7	20,30,10,10,30	52|5,9,-9,5,10,10,3,10	64.7	0.619	57.46	NA	NA	0	-9.1	NA	2G3,9G4	2	1.00000,0.00002	133/chr1,P37-F,+154548902,||||||||||||||||||||||,63.79,P37-R,-154549034,|||||||||||||||||||||,64.62;878/chr1,P37-F,-175001057,#||||||*-||*|||||||||||,47.16,P37-R,+175000180,#######||||||||||*|||,48.16
P38-F	CCAAGGTGTGCCATCAGATTTTAATCCC	28	58.4	20,20,10,10,30	67.5|6,4,10,5,9,10,2,10	64.41	0.464	35.01	NA	NA	0	-9.3	NA	0C3,6T4	1	1	107/chr1,P38-F,+97770861,||||||||||||||||||||||||||||,64.36,P38-R,-97770967,|||||||||||||||||||||||||||,62.50
P38-R	AGCTGCATGAAAATGTTGATGTGTCTT	27	58.4	20,20,10,10,30	7|9,-22,10,7,4,10,6,10	62.56	0.37	31.57	NA	NA	2	-6.4	NA	14A4	1	1	107/chr1,P38-F,+97770861,||||||||||||||||||||||||||||,64.36,P38-R,-97770967,|||||||||||||||||||||||||||,62.50
P39-F	GCTGGATAGGAGGTCCCTTA	20	27.8	20,4,10,10,30	69|-6,10,10,0,10,10,8,10	57.6	0.55	44.85	NA	NA	3	-7.6	NA	3C3	1	0.86339	85/chr1,P39-F,+206946849,||||||||||||||||||||,57.52,P39-R,-206946933,||||||||||||||||||||||||,55.67
P39-R	CAAATCCAAGACAACACTACTAAG	24	27.8	20,4,10,10,30	-75|-45,-22,10,5,1,10,9,10	55.74	0.375	0	NA	NA	0	-6.1	NA	20A3	1	0.86339	85/chr1,P39-F,+206946849,||||||||||||||||||||,57.52,P39-R,-206946933,||||||||||||||||||||||||,55.67
P4-F	ACAGCCCTTCTTCCACCTCAC	21	87.8	20,30,10,7,30	90.5|10,10,10,5,4,10,9,10	62	0.571	0	NA	NA	0	-6.4	NA	14C3	1	0.97405	149/chr1,P4-F,+154540139,|||||||||||||||||||||,61.93,P4-R,-154540287,|||||||||||||||||||||,57.94
P4-R	GGAATACAATTGGGACGGTGA	21	87.8	20,30,10,7,30	73|0,6,10,10,10,10,8,10	58.01	0.476	0	NA	NA	1	-7.9	NA	7G3	1	0.97405	149/chr1,P4-F,+154540139,|||||||||||||||||||||,61.93,P4-R,-154540287,|||||||||||||||||||||,57.94
P40-F	CAACAGCCCCATAAGATGAA	20	15.2	20,21,3,10,30	-18.5|-48,0,10,7,9,10,6,10	55.4	0.45	0	NA	NA	2	-6.9	NA	10C4	1	0.82897	172/chr1,P40-F,+49126691,||||||||||||||||||||,55.32,P40-R,-49126862,|||||||||||||||||||||||||||,57.03
P40-R	CATCTTTATTGATAACGGTCATCTCTA	27	15.2	20,21,3,10,30	-43|-18,-25,10,7,-1,10,9,10	57.09	0.333	0	NA	NA	2	-5.8	NA	20T3	1	0.82897	172/chr1,P40-F,+49126691,||||||||||||||||||||,55.32,P40-R,-49126862,|||||||||||||||||||||||||||,57.03
P41-F	GATCCCTTGATATATTCAACTATAGCAA	28	33.2	20,21,10,10,30	-30|-15,-26,10,7,10,10,9,10	57.23	0.321	39.44	AmpEndMap	34	2	-8.5	NA	22C3	1	0.94949	108/chr2,P41-F,+13416622,||||||||||||||||||||||||||||,57.17,P41-R,-13416729,||||||||||||||||||||||||||,59.62
P41-R	CCTGGTTATAATCAAAATGAGGCAGT	26	33.2	20,21,10,10,30	19.5|9,-20,10,10,10,10,6,10	59.68	0.385	0	NA	NA	1	-7.9	NA	9A4	1	0.94949	108/chr2,P41-F,+13416622,||||||||||||||||||||||||||||,57.17,P41-R,-13416729,||||||||||||||||||||||||||,59.62
P42-F	CGCACCTGGATGTCCTCGAT	20	69.2	20,-1,10,10,30	98.5|10,10,10,7,10,10,10,10	62.02	0.6	36.82	NA	NA	2	-8.3	NA	NA	1	0.94	77/chr1,P42-F,+15850559,||||||||||||||||||||,61.95,P42-R,-15850635,||||||||||||||||||||,63.31
P42-R	CAGGTGGACCAGCTCTGGGA	20	69.2	20,-1,10,10,30	40|9,0,-9,10,8,10,7,10	63.38	0.65	54.5	NA	NA	1	-9.7	NA	1G3	1	0.94	77/chr1,P42-F,+15850559,||||||||||||||||||||,61.95,P42-R,-15850635,||||||||||||||||||||,63.31
P43-F	TGCTACCAGAGAAATATCCCT	21	30.9	20,8,10,10,30	-30.5|-47,-6,10,10,9,10,6,10	55.54	0.429	0	NA	NA	1	-9.4	NA	1C3,7A3	1	0.86043	90/chr1,P43-F,+150816851,|||||||||||||||||||||,55.47,P43-R,-150816940,||||||||||||||||||||||||,58.20
P43-R	AAACTATTCTGGAGTGGTGAGATG	24	30.9	20,8,10,10,30	29.5|3,-11,10,5,6,10,9,10	58.26	0.417	0	NA	NA	0	-6.6	NA	21A3	1	0.86043	90/chr1,P43-F,+150816851,|||||||||||||||||||||,55.47,P43-R,-150816940,||||||||||||||||||||||||,58.20
P44-F	TCTTCGTCATCGTCTGGACGCT	22	89.3	20,30,10,10,30	71|8,10,-6,10,8,10,10,10	63.69	0.545	51.89	NA	NA	1	-9.6	NA	NA	1	1	147/chr1,P44-F,+29189512,||||||||||||||||||||||,63.62,P44-R,-29189658,||||||||||||||||||||,60.93
P44-R	AGCGCTTGAAGTTCTCGTCG	20	89.3	20,30,10,10,30	93.5|10,10,10,5,6,10,10,10	61	0.55	0	NA	NA	0	-10.1	NA	NA	1	1	147/chr1,P44-F,+29189512,||||||||||||||||||||||,63.62,P44-R,-29189658,||||||||||||||||||||,60.93
P45-F	GCGGGCTGTGTGACTGTACC	20	81.4	20,30,10,10,30	67|9,0,10,5,7,10,9,10	63.38	0.65	30.99	NA	NA	0	-6.7	NA	15G3	1	1	127/chr2,P45-F,+10573137,||||||||||||||||||||,63.31,P45-R,-10573263,||||||||||||||||||||,63.08
P45-R	CTGGCTGCAGCTGGAAGAGG	20	81.4	20,30,10,10,30	71|9,0,10,5,10,10,10,10	63.15	0.65	41.7	NA	NA	0	-7.9	NA	NA	1	1	127/chr2,P45-F,+10573137,||||||||||||||||||||,63.31,P45-R,-10573263,||||||||||||||||||||,63.08
P46-F	AAGCCCCTGGAATTCACCTC	20	94.3	20,27,10,10,30	92|9,10,10,5,10,10,6,10	59.67	0.55	0	NA	NA	0	-7.6	NA	13C4	1	0.9761	116/chr1,P46-F,+37325410,||||||||||||||||||||,59.59,P46-R,-37325525,||||||||||||||||||||,58.76
P46-R	GCCATTGTGGAGAAGTGGTC	20	94.3	20,27,10,10,30	93|7,10,10,5,10,10,10,10	58.83	0.55	40.96	NA	NA	0	-7.9	NA	NA	1	0.9761	116/chr1,P46-F,+37325410,||||||||||||||||||||,59.59,P46-R,-37325525,||||||||||||||||||||,58.76
P47-F	TGTCCTTGCCTCTTGCTCTC	20	93.7	20,28,10,10,30	90|9,10,10,5,4,10,10,10	59.68	0.55	42	NA	NA	0	-6.4	NA	NA	1	0.97979	117/chr1,P47-F,+156883140,||||||||||||||||||||,59.60,P47-R,-156883256,|||||||||||||||||||||,59.18
P47-R	GTGTGGTTATCATGCCCTTGG	21	93.7	20,28,10,10,30	91.5|9,9,10,5,10,10,8,10	59.25	0.524	0	NA	NA	0	-8.5	NA	4C3	1	0.97979	117/chr1,P47-F,+156883140,||||||||||||||||||||,59.60,P47-R,-156883256,|||||||||||||||||||||,59.18
P48-F	ACCCATGAGACACATTCCCTATC	23	68.2	20,30,10,10,30	70|9,6,10,5,-2,10,6,10	59.61	0.478	37.07	NA	NA	0	-5.7	NA	4C3,19C3	1	0.99089	142/chr1,P48-F,+192784776,|||||||||||||||||||||||,59.54,P48-R,-192784917,||||||||||||||||||||||||||,60.07
P48-R	TTATTCCAGCTAAAGGTATCTGCACT	26	68.2	20,30,10,10,30	24|10,-20,10,10,10,10,9,10	60.13	0.385	0	NA	NA	1	-7.9	NA	12A3	1	0.99089	142/chr1,P48-F,+192784776,|||||||||||||||||||||||,59.54,P48-R,-192784917,||||||||||||||||||||||||||,60.07
P49-F	TCAGCCAATTCAACAGATAGGTATCA	26	38.7	20,14,10,10,30	15|10,-20,10,10,0,10,10,10	60.13	0.385	35.17	NA	NA	1	-6	NA	NA	1	0.99035	99/chr1,P49-F,+97801249,||||||||||||||||||||||||||,60.07,P49-R,-97801347,||||||||||||||||||||||||||||,59.45
P49-R	GAAGTAAAGCAGCAACTGTACTATTTTC	28	38.7	20,14,10,10,30	2|9,-24,10,5,10,10,1,10	59.51	0.357	33.43	NA	NA	0	-7.3	NA	1T4,20A3	1	0.99035	99/chr1,P49-F,+97801249,||||||||||||||||||||||||||,60.07,P49-R,-97801347,||||||||||||||||||||||||||||,59.45
P5-F	GGGAGACACAAACATGCAATCTACA	25	52.8	20,-1,10,10,30	56|10,-2,10,10,-1,10,7,10	61.55	0.44	0	NA	NA	1	-5.8	NA	13A3,22G3	1	0.96	78/chr1,P5-F,+160077813,|||||||||||||||||||||||||,61.49,P5-R,-160077890,||||||||||||||||||||||||||||,61.06
P5-R	TATTGTCCCTAAGATCTGTAGCTCATCA	28	52.8	20,-1,10,10,30	28|10,-18,10,10,9,10,9,10	61.12	0.393	0	NA	NA	1	-6.9	NA	19C3	1	0.96	78/chr1,P5-F,+160077813,|||||||||||||||||||||||||,61.49,P5-R,-160077890,||||||||||||||||||||||||||||,61.06
P50-F	TTGAACTTATGAAGATTAAGGCATAGGT	28	35.2	20,30,10,10,30	7|8,-26,10,10,10,10,10,10	59.01	0.321	35.78	NA	NA	1	-7	NA	NA	1	0.96158	138/chr2,P50-F,+21225215,||||||||||||||||||||||||||||,58.95,P50-R,-21225352,||||||||||||||||||||||||||||,57.97
P50-R	TAAACAGCTGAAAGAGATGAAATTTACT	28	35.2	20,30,10,10,30	-23|0,-26,10,10,-1,10,3,10	58.02	0.286	40.87	NA	NA	1	-5.8	NA	3T3,6A3,15A3,24A3	1	0.96158	138/chr2,P50-F,+21225215,||||||||||||||||||||||||||||,58.95,P50-R,-21225352,||||||||||||||||||||||||||||,57.97
P51-F	CTGACAGGTTCCTGGTCTGA	20	94.2	20,30,10,10,30	91|6,10,10,10,7,10,10,10	58.66	0.55	38.3	NA	NA	1	-6.7	NA	NA	1	0.97458	125/chr1,P51-F,+196642146,||||||||||||||||||||,58.58,P51-R,-196642270,|||||||||||||||||||||,59.64
P51-R	AGAGCAACCCATTCTCCCTTC	21	94.2	20,30,10,10,30	89.5|9,9,10,5,10,10,6,10	59.72	0.524	0	NA	NA	0	-8.2	NA	3C3,11C3	1	0.97458	125/chr1,P51-F,+196642146,||||||||||||||||||||,58.58,P51-R,-196642270,|||||||||||||||||||||,59.64
P52-F	AGAAATCTCTCAGGGCTCCAC	21	88.9	20,30,10,10,30	89|8,9,10,5,10,10,7,10	59.16	0.524	0	NA	NA	0	-7.9	NA	6G3,16A3	1	0.96261	122/chr1,P52-F,+159684595,|||||||||||||||||||||,59.09,P52-R,-159684716,|||||||||||||||||||||,57.96
P52-R	GCTGAAGTAGGTGTTGGAGAG	21	88.9	20,30,10,10,30	74|0,9,10,5,4,10,10,10	58.03	0.524	0	NA	NA	0	-6.4	NA	NA	1	0.96261	122/chr1,P52-F,+159684595,|||||||||||||||||||||,59.09,P52-R,-159684716,|||||||||||||||||||||,57.96
P53-F	ACAGATGGTCCTTTCTAAAGAGTAGG	26	80.2	20,30,10,10,30	48|9,-8,10,5,10,10,7,10	59.84	0.423	38.28	NA	NA	0	-7	NA	7A3,12T3	1	0.98244	152/chr1,P53-F,+3279179,||||||||||||||||||||||||||,59.79,P53-R,-3279330,|||||||||||||||||||||||,59.42
P53-R	TTAGGATCTGTGAGGTTGTGAGG	23	80.2	20,30,10,10,30	86|9,6,10,5,10,10,10,10	59.48	0.478	0	NA	NA	0	-8.2	NA	NA	1	0.98244	152/chr1,P53-F,+3279179,||||||||||||||||||||||||||,59.79,P53-R,-3279330,|||||||||||||||||||||||,59.42
P54-F	TCAAAGTCCCTGTATACTCCACTG	24	74.8	20,29,10,10,30	70|9,2,10,5,7,10,7,10	59.53	0.458	0	NA	NA	0	-6.7	NA	14C3,19A3	1	0.97652	119/chr1,P54-F,+176695439,||||||||||||||||||||||||,59.47,P54-R,-176695557,|||||||||||||||||||||||,58.88
P54-R	TCTGCACTCAGTGTTGAACATAC	23	74.8	20,29,10,10,30	47.5|8,-4,10,5,-2,10,10,10	58.94	0.435	41.1	NA	NA	0	-5.7	NA	NA	1	0.97652	119/chr1,P54-F,+176695439,||||||||||||||||||||||||,59.47,P54-R,-176695557,|||||||||||||||||||||||,58.88
P55-F	CCTTGGCCTCCAGGATCTTG	20	88.4	20,10,10,10,30	97.5|10,10,10,5,10,10,10,10	60.11	0.6	37.39	NA	NA	0	-7	NA	NA	1	1	93/chr1,P55-F,+44468183,||||||||||||||||||||,60.03,P55-R,-44468275,||||||||||||||||||||,60.81
P55-R	TTCTGTTTGTCCGCGGAGTG	20	88.4	20,10,10,10,30	90.5|10,10,10,5,4,10,9,10	60.88	0.55	38.04	NA	NA	0	-6.4	NA	12T3	1	1	93/chr1,P55-F,+44468183,||||||||||||||||||||,60.03,P55-R,-44468275,||||||||||||||||||||,60.81
P56-F	TTTGATGTGTGAGAGCCTGGATG	23	95.2	20,30,10,10,30	86.5|10,6,10,5,10,10,9,10	60.87	0.478	0	NA	NA	0	-8.1	NA	20T3	1	1	156/chr1,P56-F,+172613171,|||||||||||||||||||||||,60.81,P56-R,-172613326,||||||||||||||||||||||,61.67
P56-R	TCACATACAGGCCTGAGACACC	22	95.2	20,30,10,10,30	97.5|10,10,10,5,10,10,10,10	61.74	0.545	0	NA	NA	0	-7.6	NA	NA	1	1	156/chr1,P56-F,+172613171,|||||||||||||||||||||||,60.81,P56-R,-172613326,||||||||||||||||||||||,61.67
P57-F	GCTACCACTGGTATTCCTGAGC	22	70.5	20,11,10,10,30	97.5|10,10,10,5,10,10,10,10	60.48	0.545	37.56	NA	NA	0	-8.2	NA	NA	1	1	95/chr1,P57-F,+171254825,||||||||||||||||||||||,60.42,P57-R,-171254919,|||||||||||||||||||||||||,61.08
P57-R	ACTTTCCAACAACCTTCAAATGCAC	25	70.5	20,11,10,10,30	29.5|10,-16,10,5,10,10,7,10	61.14	0.4	0	NA	NA	0	-8.2	NA	5A3,20T3	1	1	95/chr1,P57-F,+171254825,||||||||||||||||||||||,60.42,P57-R,-171254919,|||||||||||||||||||||||||,61.08
P6-F	GTTTTTTGCATGGACACATTTTCTC	25	34.8	20,-7,10,10,30	-12.5|6,-24,10,5,7,10,-6,10	58.58	0.36	34.35	NA	NA	0	-6.7	NA	3T4,18T6	1	0.77661	70/chr1,P6-F,+159685107,|||||||||||||||||||||||||,58.52,P6-R,-159685176,||||||||||||||||||||||||,59.16
P6-R	TGCCAAGATGTCTAGAGAGTTCTT	24	34.8	20,-7,10,10,30	44.5|9,-11,10,7,10,10,10,10	59.23	0.417	34.79	NA	NA	2	-7	NA	NA	1	0.77661	70/chr1,P6-F,+159685107,|||||||||||||||||||||||||,58.52,P6-R,-159685176,||||||||||||||||||||||||,59.16
P7-F	CTTCTCTGAATGATTTAGAGTGCTCA	26	62.9	20,19,10,10,30	21|8,-20,10,10,10,10,9,10	58.96	0.385	39.14	NA	NA	1	-8.2	NA	10T3	1	0.97717	175/chr1,P7-F,+206654173,||||||||||||||||||||||||||,58.90,P7-R,-206654347,||||||||||||||||||||||||,59.54
P7-R	GGAAGGCAAGGATAAGTTGAAGAC	24	62.9	20,19,10,10,30	70|9,2,10,5,4,10,10,10	59.6	0.458	0	NA	NA	0	-6.4	NA	NA	1	0.97717	175/chr1,P7-F,+206654173,||||||||||||||||||||||||||,58.90,P7-R,-206654347,||||||||||||||||||||||||,59.54
P8-F	AAGGAATGAGTGGGATCATCTGC	23	87.2	20,20,10,10,30	86.5|10,6,10,5,10,10,9,10	60.43	0.478	39	NA	NA	0	-8.2	NA	9G3	1	0.98833	173/chr1,P8-F,+156873381,|||||||||||||||||||||||,60.37,P8-R,-156873553,|||||||||||||||||||||,59.16
P8-R	ACTCCTGAACTGCAGTCACTT	21	87.2	20,20,10,10,30	84|9,6,10,7,7,10,10,10	59.23	0.476	43.33	NA	NA	2	-6.7	NA	NA	1	0.98833	173/chr1,P8-F,+156873381,|||||||||||||||||||||||,60.37,P8-R,-156873553,|||||||||||||||||||||,59.16
P9-F	TCTCTGAACAATTGACTTAAAAGAAACC	28	63.5	20,30,3,10,30	-5|7,-26,10,5,10,10,2,10	58.87	0.321	0	NA	NA	0	-8.2	NA	2A3,6A4	1	0.9854	140/chr1,P9-F,+162085606,||||||||||||||||||||||||||||,58.82,P9-R,-162085745,|||||||||||||||||||||,60.06
P9-R	CTCAGCACCCAGAGAGATGTG	21	63.5	20,30,3,10,30	92.5|10,10,10,5,6,10,9,10	60.13	0.571	33.74	NA	NA	0	-6.6	NA	11C3	1	0.9854	140/chr1,P9-F,+162085606,||||||||||||||||||||||||||||,58.82,P9-R,-162085745,|||||||||||||||||||||,60.06

## Sheet: Speci  vs. NGS
Table. Comparison of predicted efficiency of products with proportion in NGS in 12-plex specificity panel.
Note: "NA" means not observed or not predicted.
	Observed			Predicted
PrimerID	ProductInfo (chr,start,size)	Depth	Proportion	Efficiency	ProductInfo (size/chrF,IDF,strandF[+/],positionF,alignmentF,boundtmF,IDR,strandR[+/],positionR,alignmentR,boundtmR)
Speci-1	chr1,20618496,120	419857	1	1	120/chr1,Speci-1-F,-20618615,|||||||||||||||||||||||,61.45,Speci-1-R,+20618496,|||||||||||||||||||||||||,60.73
Speci-10	chr1,190562819,102	145291	1	0.91282	102/chr1,Speci-10-F,-190562920,|||||||||||||||||||||||,58.62,Speci-10-R,+190562819,||||||||||||||||||||,56.33
Speci-10	chr1,169215212,99	220	0.0015142	0.00016	105/chr1,Speci-10-F,+169215207,######|||||||||||||||||,53.41,Speci-10-R,-169215311,||||||*|||||||*|||||,45.44
Speci-10	chrX,27075144,105	69	0.000474909	0	NA
Speci-11	chr1,222612286,121	193492	1	1	121/chr1,Speci-11-F,-222612406,||||||||||||||||||||||||||||,61.96,Speci-11-R,+222612286,||||||||||||||||||||||||||||,62.79
Speci-11	chr11,78238639,120	111	0.000573667	4e-05	130/chr11,Speci-11-F,+78238639,||||||||*||||||||||||*|*||||,45.68,Speci-11-R,-78238768,#||||||*|*||||||||||||||||||,53.90
Speci-11	chr11,75297897,123	67	0.000346268	0	NA
Speci-11	NA	0	0	0.0005	129/chr20,Speci-11-F,-47104589,|||||||||||||||||||||*|*||||,52.46,Speci-11-R,+47104461,#||*|||*|||*||||||||||||||||,48.86
Speci-11	NA	0	0	0.00139	130/chrX,Speci-11-F,+150933689,#||||||||||||||*|||||*|*||||,51.42,Speci-11-R,-150933818,########||||||||||||||||||||,55.84
Speci-12	chr2,21002343,138	2796	1	0.96158	138/chr2,Speci-12-F,+21002343,||||||||||||||||||||||||||||,58.95,Speci-12-R,-21002480,||||||||||||||||||||||||||||,57.97
Speci-2	chr1,42805174,160	965062	1	1	160/chr1,Speci-2-F,+42805174,||||||||||||||||||||||,60.42,Speci-2-R,-42805333,|||||||||||||||||||||||||,60.04
Speci-2	chr14,87763866,130	6652	0.00689282	0.02013	130/chr14,Speci-2-F,-87763995,|||||||||*||*|||||||||,48.92,Speci-2-R,+87763866,#||||||||||||||||||||||||,60.64
Speci-2	chr5,61515544,132	574	0.00059478	0	NA
Speci-2	chr21,29014238,243	516	0.000534681	0.0005	243/chr21,Speci-2-F,-29014480,#|||||||||||*|||||||||,54.79,Speci-2-R,+29014238,||*|||||||||||||||**|||||,47.55
Speci-2	chr19,37328344,149	306	0.000317078	0.00142	149/chr19,Speci-2-F,+37328344,#|||||||||||*||||||*||,48.96,Speci-2-R,-37328492,||*||||||||*|||||||||||||,54.91
Speci-2	chr12,43770772,159	253	0.000262159	5e-05	159/chr12,Speci-2-F,+43770772,||||*|||||||*|||||||||,46.60,Speci-2-R,-43770930,||*||*|||||||||||*|||||||,48.09
Speci-2	chr15,78310494,138	226	0.000234182	0.00013	138/chr15,Speci-2-F,-78310631,|||||||||||||||||||*||,55.63,Speci-2-R,+78310494,||*|||||||||||||||**|||||,47.55
Speci-2	chr19,36316753,149	192	0.000198951	0.00142	149/chr19,Speci-2-F,-36316901,#|||||||||||*||||||*||,48.96,Speci-2-R,+36316753,||*||||||||*|||||||||||||,54.91
Speci-2	chr2,33192916,120	157	0.000162684	0.00033	126/chr2,Speci-2-F,-33193036,||||||||||||*|||||||||,55.61,Speci-2-R,+33192911,######||||||||||||||||||#,54.78
Speci-2	chr4,57395635,127	107	0.000110874	0	NA
Speci-2	chr2,52033947,139	78	8.08238e-05	0	NA
Speci-2	chrX,70229898,120	70	7.25342e-05	0	NA
Speci-2	chr14,72180663,131	70	7.25342e-05	0	NA
Speci-2	NA	0	0	0.0003	131/chr10,Speci-2-F,+28514929,||||||||||||*||||||*||,49.93,Speci-2-R,-28515059,#####|||||||||||||*||||||,51.20
Speci-2	NA	0	0	0.0003	128/chr18,Speci-2-F,+74421320,||||||||||||*||||||*||,49.93,Speci-2-R,-74421447,#####|||||||||||||*||||||,51.20
Speci-2	NA	0	0	2e-05	139/chr4,Speci-2-F,+37485251,||||||||||||*||*||||||,49.92,Speci-2-R,-37485389,#####|||||||||||||||||||#,55.06
Speci-2	NA	0	0	3e-05	139/chrX,Speci-2-F,+47794715,||||||||||||*|*|||||||,49.89,Speci-2-R,-47794853,||*|||||||||||||||**|||||,47.55
Speci-3	chr1,97057359,151	46771	1	1	151/chr1,Speci-3-F,-97057509,|||||||||||||||||||||||||,61.32,Speci-3-R,+97057359,||||||||||||||||||||||||||||,61.15
Speci-3	chr18,1550704,154	5080	0.108614	0.02919	154/chr18,Speci-3-F,-1550857,|||||||||||||*|||*|||||||,51.46,Speci-3-R,+1550704,#||||||||*||||||||||||||||||,57.89
Speci-3	chr3,166090482,158	2652	0.0567018	0.02966	158/chr3,Speci-3-F,+166090482,|||||||||||||||||**||||||,53.19,Speci-3-R,-166090639,|||||||||*||||||||||||||||||,59.04
Speci-3	chr4,143648287,152	1366	0.0292061	0.00439	152/chr4,Speci-3-F,-143648438,|||||||||*|||||||*|*|||||,51.99,Speci-3-R,+143648287,|||||||||*||||*|||||||||||||,55.16
Speci-3	chr12,40581196,152	880	0.0188151	0.0002	152/chr12,Speci-3-F,+40581196,|||||||||||||*|||*|*|||||,47.35,Speci-3-R,-40581347,|||||||||*||||*|||||||||||||,55.16
Speci-3	chr12,130063280,151	311	0.00664942	0	NA
Speci-3	chr3,17952154,151	216	0.00461825	0	NA
Speci-3	chr13,22872197,152	141	0.00301469	0	NA
Speci-3	chr6,75058335,152	119	0.00254431	1e-05	152/chr6,Speci-3-F,+75058335,||||||||||||||||*|**|||||,45.43,Speci-3-R,-75058486,|||||||||*||||*|||||||||||||,55.16
Speci-3	chr14,47253160,152	108	0.00230912	0	NA
Speci-3	chr2,125604713,133	107	0.00228774	0	NA
Speci-3	chr14,49270108,151	104	0.0022236	0	NA
Speci-3	chr14,62497085,147	94	0.00200979	0	NA
Speci-3	chr9,72887360,152	67	0.00143251	0	NA
Speci-3	chr12,41147531,135	57	0.0012187	0	NA
Speci-3	chr2,153540906,152	52	0.0011118	0	NA
Speci-3	chr17,13769338,144	50	0.00106904	0.0002	144/chr17,Speci-3-F,+13769338,|||||||||||||*|||*|*|||||,47.35,Speci-3-R,-13769481,|||||||||*||||*|||||||||||||,55.16
Speci-3	NA	0	0	0.00023	154/chr1,Speci-3-F,-65976573,|||||||||||||*|||*|*|||||,47.35,Speci-3-R,+65976420,|||||||||*||||*|||||||||||||,58.93
Speci-3	NA	0	0	8e-05	157/chr11,Speci-3-F,-95054683,|||||||||||||*||||**|||||,46.53,Speci-3-R,+95054527,|||||||||*||||*|||||||||||||,55.16
Speci-3	NA	0	0	6e-05	149/chr12,Speci-3-F,+30803737,#||||||||||||*|||**||||||,45.74,Speci-3-R,-30803885,##||||||||||||*|||||||||||||,54.30
Speci-3	NA	0	0	0.00013	151/chr13,Speci-3-F,+81193683,|||||||||||||*|||**||||||,46.63,Speci-3-R,-81193833,|||||||||*||||*|||||||||||||,55.16
Speci-3	NA	0	0	9e-05	157/chr13,Speci-3-F,+57972065,#||||||||||||*|||*|*|||||,46.39,Speci-3-R,-57972221,|||||||||*||||*|||||||||||||,55.16
Speci-3	NA	0	0	7e-05	153/chr13,Speci-3-F,-66246860,|||||||||||||*|||||*|||||,50.85,Speci-3-R,+66246708,|||||||***||||*|||||||||||||,46.79
Speci-3	NA	0	0	3e-05	150/chr13,Speci-3-F,-32578777,|||||||||||||*|||*|*|||||,47.35,Speci-3-R,+32578628,#||||||||*|||*|||*||||||||||,51.58
Speci-3	NA	0	0	0.00013	158/chr2,Speci-3-F,+10937700,|||||||||||||*|||**||||||,46.63,Speci-3-R,-10937857,|||||||||*||||*|||||||||||||,55.16
Speci-3	NA	0	0	0.00015	152/chr5,Speci-3-F,+38926703,|||||||||||||*|||**||||||,46.63,Speci-3-R,-38926854,|||||||||*||||*|||||||||||||,58.93
Speci-3	NA	0	0	3e-05	152/chr5,Speci-3-F,+18888005,|||||||||||||*|||*|*|||||,47.35,Speci-3-R,-18888156,|||||*|||*||||*|||||||||||||,50.00
Speci-3	NA	0	0	0.0002	155/chr6,Speci-3-F,+88569471,|||||||||||||*|||*|*|||||,47.35,Speci-3-R,-88569625,|||||||||*||||*|||||||||||||,55.16
Speci-3	NA	0	0	0.00013	154/chr6,Speci-3-F,+136831446,|||||||||||||*|||**||||||,46.63,Speci-3-R,-136831599,|||||||||*||||*|||||||||||||,55.16
Speci-3	NA	0	0	5e-05	153/chr7,Speci-3-F,-21101859,|||||||||||||*|||**||||||,46.63,Speci-3-R,+21101707,|||||||||*|||||||||||*||||||,54.19
Speci-3	NA	0	0	2e-05	152/chrX,Speci-3-F,+128448417,|||||||||||||*|||*|*|||||,47.35,Speci-3-R,-128448568,||||*||||*||||*|||||||||||||,49.26
Speci-4	chr1,109737539,182	53263	1	0.96601	182/chr1,Speci-4-F,-109737720,||||||||||||||||||||||||,58.25,Speci-4-R,+109737539,|||||||||||||||||||||||||,58.99
Speci-4	chr2,159056171,94	67	0.00125791	0.01385	94/chr2,Speci-4-F,-159056264,||||||*|||||||||||||||||,53.55,Speci-4-R,+159056171,||||||*||*|||||||||||||||,48.44
Speci-5	chr1,161234669,149	42627	1	1	149/chr1,Speci-5-F,+161234669,||||||||||||||||||||||,60.35,Speci-5-R,-161234817,||||||||||||||||||||||||||,60.07
Speci-5	chr8,97907585,237	701	0.016445	0.00171	243/chr8,Speci-5-F,+97907585,||||||||||||*|||*|||||,48.74,Speci-5-R,-97907827,######|||||||*||||||||||||,57.67
Speci-5	chr20,18054384,113	436	0.0102283	0	NA
Speci-5	chr10,14826675,295	399	0.00936026	0	NA
Speci-5	chr4,86872937,408	365	0.00856265	0	NA
Speci-5	chr11,75544237,159	292	0.00685012	0	NA
Speci-5	chr8,9411900,238	291	0.00682666	0.0038	249/chr8,Speci-5-F,+9411900,||||||||||||*|||||||||,56.48,Speci-5-R,-9412148,###########|||||||||||||||,49.73
Speci-5	chr1,186617531,168	217	0.00509067	0.00556	182/chr1,Speci-5-F,+186617531,||||||||||||*|||||||||,56.48,Speci-5-R,-186617712,#########||||*||||||||||||,49.88
Speci-5	chr18,48882981,210	147	0.00344852	0	NA
Speci-5	chr3,87236357,249	144	0.00337814	0	NA
Speci-5	chr1,153476128,165	137	0.00321393	0	NA
Speci-5	chr1,26139975,479	128	0.00300279	0	NA
Speci-5	chr16,8891397,129	127	0.00297933	0	NA
Speci-5	chr17,73006986,191	112	0.00262744	0	NA
Speci-5	chr6,70148430,251	108	0.00253361	0	NA
Speci-5	chr8,27699492,191	96	0.00225209	0	NA
Speci-5	chr17,10917672,68	72	0.00168907	0	NA
Speci-5	chr9,94336034,37	71	0.00166561	0	NA
Speci-5	chr10,51693004,37	71	0.00166561	0	NA
Speci-5	chr9,96921578,37	69	0.00161869	0	NA
Speci-5	chr17,9342685,92	65	0.00152486	0	NA
Speci-5	chr3,71179371,88	64	0.0015014	0	NA
Speci-5	chr10,97706944,137	63	0.00147794	0	NA
Speci-5	chr2,229646724,199	62	0.00145448	0	NA
Speci-5	chrX,134883433,390	59	0.0013841	0	NA
Speci-5	chr6,139450543,271	59	0.0013841	0	NA
Speci-5	chr6,18007455,126	52	0.00121988	0	NA
Speci-5	chr17,28352802,230	52	0.00121988	0	NA
Speci-5	chr2,113903757,254	50	0.00117297	0	NA
Speci-5	chr12,49329384,196	50	0.00117297	0	NA
Speci-5	NA	0	0	0.00415	552/chr1,Speci-5-F,+161234266,||||||||||||*|||*|||||,48.74,Speci-5-R,-161234817,||||||||||||||||||||||||||,60.07
Speci-5	NA	0	0	0.00258	490/chr1,Speci-5-F,-26140454,||||||||||||*|||||||||,56.48,Speci-5-R,+26139965,###########|||||||||||||||,49.73
Speci-5	NA	0	0	0.00036	361/chr1,Speci-5-F,-26140325,||*|||||||||*|||||||||,49.44,Speci-5-R,+26139965,###########|||||||||||||||,49.73
Speci-5	NA	0	0	0.00025	619/chr1,Speci-5-F,+67818050,||||||||||||*|||||||||,56.48,Speci-5-R,-67818668,##########|||||||*||||||||,47.61
Speci-5	NA	0	0	8e-05	187/chr1,Speci-5-F,+245835381,||||||||||||*|||*|||||,48.74,Speci-5-R,-245835567,###########|||||||||||||||,49.73
Speci-5	NA	0	0	0.0027	306/chr10,Speci-5-F,-14826970,||||||||||||*|||||||||,56.48,Speci-5-R,+14826665,########||*|||||||||||||||,48.06
Speci-5	NA	0	0	0.00119	782/chr10,Speci-5-F,+6238428,||||*|||||||*|||||||||,49.97,Speci-5-R,-6239209,########||||*|||||||||||||,52.72
Speci-5	NA	0	0	1e-05	422/chr10,Speci-5-F,+63239708,||||||||||||*|||*|||||,48.74,Speci-5-R,-63240129,############||||||||||||||,48.08
Speci-5	NA	0	0	4e-05	878/chr11,Speci-5-F,+43927011,|||||||||*||*|||*|||||,49.00,Speci-5-R,-43927888,########|||||*||||||||||||,51.66
Speci-5	NA	0	0	1e-05	654/chr11,Speci-5-F,+116824562,||||||||*|||*|||*|||||,47.62,Speci-5-R,-116825215,#########||||*||||||||||||,49.88
Speci-5	NA	0	0	1e-05	291/chr12,Speci-5-F,+27281348,||||||||||||*|||*|||||,48.74,Speci-5-R,-27281638,############||||||||||||||,48.08
Speci-5	NA	0	0	0.00017	120/chr13,Speci-5-F,+30540847,||||||||||||*|||*|||||,48.74,Speci-5-R,-30540966,######|||||**|||||||||||||,49.90
Speci-5	NA	0	0	0.00028	393/chr14,Speci-5-F,-102604837,||||||||||||*|||*|||||,48.74,Speci-5-R,+102604445,########|||||*||||||||||||,51.66
Speci-5	NA	0	0	5e-05	747/chr15,Speci-5-F,+76397740,||||||||||||*|||||||||,56.48,Speci-5-R,-76398486,##########|||*||||||||||||,45.90
Speci-5	NA	0	0	3e-05	310/chr16,Speci-5-F,-78567300,||||||||||||*|||*|||||,48.74,Speci-5-R,+78566991,########||||||||*|||||||||,48.06
Speci-5	NA	0	0	0.00216	768/chr17,Speci-5-F,-31570618,|||||||*||||*|||||||||,49.12,Speci-5-R,+31569851,########||||||||||||||||||,58.24
Speci-5	NA	0	0	0.00048	361/chr17,Speci-5-F,-58499301,|||||*||||||*|||||||||,49.92,Speci-5-R,+58498941,####|||||*||||||||*|||||||,49.03
Speci-5	NA	0	0	6e-05	720/chr17,Speci-5-F,+4479204,||||||||||||*|||*|||||,48.74,Speci-5-R,-4479923,#########||*||||||||||||||,50.67
Speci-5	NA	0	0	3e-05	438/chr18,Speci-5-F,+21899716,||||||||||||*||||*||||,49.12,Speci-5-R,-21900153,##########|||||*||||||||||,49.16
Speci-5	NA	0	0	2e-05	622/chr18,Speci-5-F,+21899532,||||||||||||*|||*|||||,48.74,Speci-5-R,-21900153,##########|||||*||||||||||,49.16
Speci-5	NA	0	0	0.0001	483/chr2,Speci-5-F,+25924824,##||||||||||*|||||||||,54.16,Speci-5-R,-25925306,##########||*|||||||||||||,46.03
Speci-5	NA	0	0	0.00281	406/chr20,Speci-5-F,+36473713,||||||||||||*|||||||||,56.48,Speci-5-R,-36474118,######|||||||*||||||*|||||,50.30
Speci-5	NA	0	0	1e-05	125/chr20,Speci-5-F,-18054497,||||||||||||*|||*|||||,48.74,Speci-5-R,+18054373,############||||||||||||||,48.08
Speci-5	NA	0	0	0.00032	783/chr22,Speci-5-F,+46784324,||||||||||||*|||||||||,56.48,Speci-5-R,-46785106,######|||||||*||||*|||||||,47.95
Speci-5	NA	0	0	3e-05	56/chr3,Speci-5-F,+129285993,||||||||||||*|||*|||||,48.74,Speci-5-R,-129286048,######|||*|||||||||*||||||,49.34
Speci-5	NA	0	0	0.00399	422/chr4,Speci-5-F,-86873345,||||||||||||*|||||||||,56.30,Speci-5-R,+86872924,#########||||*||||||||||||,49.88
Speci-5	NA	0	0	0.0006	828/chr4,Speci-5-F,-171219515,||||||||||||*|||||||||,56.48,Speci-5-R,+171218688,######|||*|||*||||||||||||,48.01
Speci-5	NA	0	0	4e-05	167/chr4,Speci-5-F,-6448314,||||||||||||*|||||||||,56.48,Speci-5-R,+6448148,########|||*|||||||||||||#,51.47
Speci-5	NA	0	0	0.00018	153/chr7,Speci-5-F,-26062116,|||*||||||||*|||||||||,47.70,Speci-5-R,+26061964,#########||||*||||||||||||,49.88
Speci-5	NA	0	0	1e-05	852/chr9,Speci-5-F,+129788060,||||||||||||*|||*|||||,48.74,Speci-5-R,-129788911,######|||||||*|||*||||||||,49.59
Speci-7	chr1,161509869,141	206049	1	1	141/chr1,Speci-7-F,+161509869,|||||||||||||||||||||,61.54,Speci-7-R,-161510009,||||||||||||||||||||||||,60.32
Speci-7	chr1,161591193,141	163495	0.793476	0.7527	141/chr1,Speci-7-F,+161591193,||||*||||||||||||||||,56.64,Speci-7-R,-161591333,||||||||||||||||||||||||,60.32
Speci-7	chr1,161673024,141	163091	0.791516	0.7527	141/chr1,Speci-7-F,+161673024,||||*||||||||||||||||,56.64,Speci-7-R,-161673164,||||||||||||||||||||||||,60.32
Speci-8	chr1,168681855,98	34305	1	0.93268	98/chr1,Speci-8-F,+168681855,||||||||||||||||||||||||||,57.05,Speci-8-R,-168681952,|||||||||||||||||||||||||||,58.14
Speci-8	NA	0	0	1e-05	98/chr1,Speci-8-F,-161695710,||||||||||||||*|||*|||||||,48.52,Speci-8-R,+161695613,############|||||||||||||||,47.40
Speci-8	NA	0	0	1e-05	98/chr10,Speci-8-F,-32858972,||||||||||||||*|||*|||||||,48.52,Speci-8-R,+32858875,############|||||||||||||||,47.40
Speci-8	NA	0	0	1e-05	98/chr11,Speci-8-F,+110847919,||||||||||||||*|||*|||||||,48.52,Speci-8-R,-110848016,############|||||||||||||||,47.40
Speci-8	NA	0	0	0.00042	98/chr12,Speci-8-F,-33495133,||||||||||||||*|||||||||||,53.89,Speci-8-R,+33495036,############|||||||||||||||,47.40
Speci-8	NA	0	0	1e-05	97/chr12,Speci-8-F,-64163993,||||||||||||||*|||*|||||||,48.52,Speci-8-R,+64163897,############|||||||||||||||,47.40
Speci-8	NA	0	0	1e-05	98/chr12,Speci-8-F,-94884285,||||||||||||||*|||*|||||||,48.52,Speci-8-R,+94884188,############|||||||||||||||,47.40
Speci-8	NA	0	0	3e-05	98/chr13,Speci-8-F,-83756933,||||||||||||||*|||*|||||||,48.52,Speci-8-R,+83756836,#####||||*|*|||||||||||||||,46.85
Speci-8	NA	0	0	2e-05	106/chr13,Speci-8-F,-48418942,||||||||||||||*|||*|||||||,48.52,Speci-8-R,+48418837,|||||*||||||||--------|||||||||||||,46.43
Speci-8	NA	0	0	1e-05	99/chr13,Speci-8-F,-52215124,||||||||||||||*|||*|||||||,48.52,Speci-8-R,+52215026,############|||||||||||||||,47.40
Speci-8	NA	0	0	2e-05	106/chr14,Speci-8-F,+56363194,||||||||||||||*|||*|||||||,48.52,Speci-8-R,-56363299,|||||*||||||||--------|||||||||||||,46.43
Speci-8	NA	0	0	2e-05	106/chr2,Speci-8-F,-65892833,||||||||||||||*|||*|||||||,48.52,Speci-8-R,+65892728,|||||*||||||||--------|||||||||||||,46.43
Speci-8	NA	0	0	1e-05	93/chr2,Speci-8-F,-116400502,||||||||||||||*||||*||||||,48.29,Speci-8-R,+116400410,|||||*||||||||--------|||||||||||||,46.43
Speci-8	NA	0	0	1e-05	98/chr3,Speci-8-F,+24697057,||||||||||||||*|||*|||||||,48.52,Speci-8-R,-24697154,############|||||||||||||||,47.40
Speci-8	NA	0	0	1e-05	97/chr3,Speci-8-F,+191614434,||||||||||||||*|||*|||||||,48.52,Speci-8-R,-191614530,############|||||||||||||||,47.40
Speci-8	NA	0	0	1e-05	100/chr3,Speci-8-F,+371212,||||||||||||||*|||*|||||||,48.52,Speci-8-R,-371311,############|||||||||||||||,47.40
Speci-8	NA	0	0	1e-05	98/chr3,Speci-8-F,+116925932,||||||||||||||*|||*|||||||,48.52,Speci-8-R,-116926029,############|||||||||||||||,47.40
Speci-8	NA	0	0	1e-05	94/chr3,Speci-8-F,+124338745,||||||||||||||*|||*|||||||,48.52,Speci-8-R,-124338838,############|||||||||||||||,47.40
Speci-8	NA	0	0	0.00042	98/chr4,Speci-8-F,-66716470,||||||||||||||*|||||||||||,53.89,Speci-8-R,+66716373,############|||||||||||||||,47.40
Speci-8	NA	0	0	0.00014	98/chr4,Speci-8-F,-84343705,||||||||||||||*|||*|||||||,48.52,Speci-8-R,+84343608,##########|||||||||||||||||,49.68
Speci-8	NA	0	0	1e-05	98/chr4,Speci-8-F,-101131657,||||||||||||||*|||*|||||||,48.52,Speci-8-R,+101131560,############|||||||||||||||,47.40
Speci-8	NA	0	0	1e-05	98/chr5,Speci-8-F,-144558885,||||||||||||||*|||*|||||||,48.52,Speci-8-R,+144558788,############|||||||||||||||,47.40
Speci-8	NA	0	0	1e-05	98/chr5,Speci-8-F,+111055715,||||||||||||||*|||*|||||||,48.52,Speci-8-R,-111055812,############|||||||||||||||,47.40
Speci-8	NA	0	0	1e-05	98/chr5,Speci-8-F,+170901118,||||||||||||||*|||*|||||||,48.52,Speci-8-R,-170901215,############|||||||||||||||,47.40
Speci-8	NA	0	0	2e-05	106/chr6,Speci-8-F,-117177436,||||||||||||||*|||*|||||||,48.52,Speci-8-R,+117177331,|||||*||||||||--------|||||||||||||,46.43
Speci-8	NA	0	0	1e-05	98/chr6,Speci-8-F,-11839764,||||||||||||||*|||*|||||||,48.52,Speci-8-R,+11839667,############|||||||||||||||,47.40
Speci-8	NA	0	0	1e-05	98/chr6,Speci-8-F,+48268595,||||||||||||||*|||*|||||||,48.52,Speci-8-R,-48268692,############|||||||||||||||,47.40
Speci-8	NA	0	0	1e-05	98/chr6,Speci-8-F,+76848083,||||||||||||||*|||*|||||||,48.52,Speci-8-R,-76848180,############|||||||||||||||,47.40
Speci-8	NA	0	0	2e-05	106/chr7,Speci-8-F,-91701767,||||||||||||||*|||*|||||||,48.52,Speci-8-R,+91701662,|||||*||||||||--------|||||||||||||,46.43
Speci-8	NA	0	0	1e-05	98/chr7,Speci-8-F,+143578198,||||||||||||||*|||*|||||||,48.52,Speci-8-R,-143578295,############|||||||||||||||,47.40
Speci-8	NA	0	0	1e-05	98/chr7,Speci-8-F,-70840727,||||||||||||||*|||*|||||||,48.52,Speci-8-R,+70840630,############|||||||||||||||,47.40
Speci-8	NA	0	0	1e-05	98/chr7,Speci-8-F,-143751274,||||||||||||||*|||*|||||||,48.52,Speci-8-R,+143751177,############|||||||||||||||,47.40
Speci-8	NA	0	0	1e-05	99/chr8,Speci-8-F,+77697312,||||||||||||||*|||*|||||||,48.52,Speci-8-R,-77697410,############|||||||||||||||,47.40
Speci-8	NA	0	0	1e-05	99/chr8,Speci-8-F,-46610413,||||||||||||||*|||*|||||||,48.52,Speci-8-R,+46610315,############|||||||||||||||,47.40
Speci-8	NA	0	0	1e-05	98/chr9,Speci-8-F,-83516526,||||||||||||||*|||*|||||||,48.52,Speci-8-R,+83516429,############|||||||||||||||,47.40
Speci-8	NA	0	0	1e-05	98/chr9,Speci-8-F,+30788664,||||||||||||||*|||*|||||||,48.52,Speci-8-R,-30788761,############|||||||||||||||,47.40
Speci-8	NA	0	0	2e-05	106/chrX,Speci-8-F,+67862340,||||||||||||||*|||*|||||||,48.52,Speci-8-R,-67862445,|||||*||||||||--------|||||||||||||,46.43
Speci-8	NA	0	0	1e-05	98/chrX,Speci-8-F,-111342470,||||||||||||||*|||*|||||||,48.52,Speci-8-R,+111342373,############|||||||||||||||,47.40
Speci-8	NA	0	0	0.00019	98/chrY,Speci-8-F,+19888571,||||||||||||||*|||*|||||||,48.52,Speci-8-R,-19888668,#######||||*|||||||||||||||,49.30
Speci-9	chr1,168683171,114	65080	1.28505	1	114/chr1,Speci-9-F,+168683171,||||||||||||||||||||||||||,62.18,Speci-9-R,-168683284,||||||||||||||||||||||,62.01
Speci-9	chr14,46376520,113	52896	1.04447	1	113/chr14,Speci-9-F,+46376520,||||||||||||||||||||||||||,62.18,Speci-9-R,-46376632,||||||||||||||||||||||,62.01
Speci-9	chr11,123984053,114	49509	0.977589	1	114/chr11,Speci-9-F,+123984053,||||||||||||||||||||||||||,62.18,Speci-9-R,-123984166,||||||||||||||||||||||,62.01
Speci-9	chr3,117359853,114	46152	0.911302	1	114/chr3,Speci-9-F,-117359966,||||||||||||||||||||||||||,62.18,Speci-9-R,+117359853,||||||||||||||||||||||,62.01
Speci-9	chr8,77831047,114	39584	0.781613	1	114/chr8,Speci-9-F,-77831160,||||||||||||||||||||||||||,62.18,Speci-9-R,+77831047,||||||||||||||||||||||,62.01
Speci-9	chr5,111057375,98	77493	1.53015	0.41158	98/chr5,Speci-9-F,+111057375,||||||||||||||||||||||||||,62.18,Speci-9-R,-111057472,||||||||||||*|||||||||,57.27
Speci-9	chr8,35816822,114	55703	1.09989	0.49271	114/chr8,Speci-9-F,-35816935,|||||||||||*||||||||||||||,58.37,Speci-9-R,+35816822,||*|||||||||||||||||||,59.72
Speci-9	chr7,39440610,105	48785	0.963293	0.40781	109/chr7,Speci-9-F,+39440610,||||||||*|||||||||||||||||,59.39,Speci-9-R,-39440718,####||||||||||||||||||,54.75
Speci-9	chr16,31609748,114	43724	0.86336	0.96	114/chr16,Speci-9-F,-31609861,##||||||||||||||||||||||||,61.18,Speci-9-R,+31609748,||||||||||||||||||||||,62.01
Speci-9	chr11,24860933,113	43546	0.859845	0.83308	113/chr11,Speci-9-F,-24861045,||||*|||||||||||||||||||||,59.70,Speci-9-R,+24860933,||||||||||||||||||||||,62.01
Speci-9	chr3,115255785,114	35611	0.703163	0.27533	114/chr3,Speci-9-F,-115255898,||||*|||||||||||||||||||||,59.70,Speci-9-R,+115255785,||||||||||||||*|||||||,59.64
Speci-9	chr5,130580730,111	34813	0.687406	0.83487	114/chr5,Speci-9-F,-130580841,||||||||||||||||||||||||||,62.18,Speci-9-R,+130580728,###|||||||||||||||||||,57.65
Speci-9	chr11,20890488,110	34379	0.678837	0.55174	114/chr11,Speci-9-F,-20890598,||*|||||||||||||||||||||||,59.39,Speci-9-R,+20890485,####||||||||||||||||||,54.75
Speci-9	chr11,112383504,113	32970	0.651015	0.64618	113/chr11,Speci-9-F,-112383616,##||||||||||||||||||||||||,61.18,Speci-9-R,+112383504,||||||*|||||||||||||||,56.68
Speci-9	chr5,147657929,111	28317	0.559138	0.55174	115/chr5,Speci-9-F,+147657929,||*|||||||||||||||||||||||,59.39,Speci-9-R,-147658043,####||||||||||||||||||,54.75
Speci-9	chr6,74040740,110	27954	0.551971	0.6058	114/chr6,Speci-9-F,+74040740,||||||||||||||||||||||||||,62.18,Speci-9-R,-74040853,####||||||||||||||||||,54.75
Speci-9	chr18,39390898,110	27951	0.551911	0.6058	114/chr18,Speci-9-F,-39391008,||||||||||||||||||||||||||,62.18,Speci-9-R,+39390895,####||||||||||||||||||,54.75
Speci-9	chr17,3098655,111	27124	0.535582	0.83487	114/chr17,Speci-9-F,-3098766,||||||||||||||||||||||||||,62.18,Speci-9-R,+3098653,###|||||||||||||||||||,57.65
Speci-9	chr3,33988391,111	25582	0.505134	0.6058	115/chr3,Speci-9-F,+33988391,||||||||||||||||||||||||||,62.18,Speci-9-R,-33988505,####||||||||||||||||||,54.75
Speci-9	chr8,135789767,110	25075	0.495123	0.6058	114/chr8,Speci-9-F,+135789767,||||||||||||||||||||||||||,62.18,Speci-9-R,-135789880,####||||||||||||||||||,54.75
Speci-9	chr12,40818594,110	24364	0.481084	0.6058	114/chr12,Speci-9-F,+40818594,||||||||||||||||||||||||||,62.18,Speci-9-R,-40818707,####||||||||||||||||||,54.75
Speci-9	chr8,888306,114	24197	0.477786	0.67318	114/chr8,Speci-9-F,+888306,||||||||*|||||||||||||||||,59.39,Speci-9-R,-888419,#|||||||||||||||||||||,60.73
Speci-9	chr6,74627450,110	23930	0.472514	0.58157	114/chr6,Speci-9-F,-74627560,##||||||||||||||||||||||||,61.18,Speci-9-R,+74627447,####||||||||||||||||||,54.75
Speci-9	chrX,116627680,110	23093	0.455987	0.6058	114/chrX,Speci-9-F,+116627680,||||||||||||||||||||||||||,62.18,Speci-9-R,-116627793,####||||||||||||||||||,54.75
Speci-9	chr8,77698621,114	22724	0.448701	0.54903	114/chr8,Speci-9-F,+77698621,|||||||||||*||||||||||||||,58.37,Speci-9-R,-77698734,||||||||||||||||||||||,62.01
Speci-9	chr4,122871997,115	21958	0.433576	0.21556	115/chr4,Speci-9-F,-122872111,||||||||||||*|||||||||||||,59.32,Speci-9-R,+122871997,||||||||||||*|||||||||,58.16
Speci-9	chr2,155749372,112	19488	0.384804	0.50468	116/chr2,Speci-9-F,-155749484,||||*|||||||||||||||||||||,59.70,Speci-9-R,+155749369,####||||||||||||||||||,54.75
Speci-9	chr5,5027353,110	19093	0.377004	0.6058	114/chr5,Speci-9-F,-5027463,||||||||||||||||||||||||||,62.18,Speci-9-R,+5027350,####||||||||||||||||||,54.75
Speci-9	chr18,64579259,113	19001	0.375188	0.21497	113/chr18,Speci-9-F,-64579371,||||||||||||||||||||||||||,62.18,Speci-9-R,+64579259,#|||||||||||||||*|||||,55.83
Speci-9	chr9,7550343,110	18971	0.374595	0.6058	114/chr9,Speci-9-F,-7550453,||||||||||||||||||||||||||,62.18,Speci-9-R,+7550340,####||||||||||||||||||,54.75
Speci-9	chr1,98784864,114	16128	0.318458	0.20591	114/chr1,Speci-9-F,-98784977,||||||||||||||||||||||||||,62.18,Speci-9-R,+98784864,|||*||||||||||*|||||||,53.90
Speci-9	chr12,59391123,114	15981	0.315556	0.35287	114/chr12,Speci-9-F,-59391236,|||||*||||||||||||||||||||,57.81,Speci-9-R,+59391123,|||||||||||*||||||||||,57.01
Speci-9	chr6,92881370,113	15445	0.304972	0.1231	113/chr6,Speci-9-F,-92881482,||*|||||||||||||||||||||||,59.39,Speci-9-R,+92881370,||||||||||||||||||*|||,56.79
Speci-9	chr3,78002448,113	14744	0.29113	0.18255	113/chr3,Speci-9-F,+78002448,|||||||||||||^||||||||||||,54.47,Speci-9-R,-78002560,||||||||||||||||||||||,62.01
Speci-9	chrX,128790117,114	12684	0.250454	0.54645	114/chrX,Speci-9-F,-128790230,||||||||||*|||||||||||||||,57.51,Speci-9-R,+128790117,##||||||||||||||||||||,59.42
Speci-9	chr4,89062699,114	12591	0.248618	0.04357	114/chr4,Speci-9-F,+89062699,|||||||||||||||||||||*||||,60.22,Speci-9-R,-89062812,|||||||||||||||*||||||,57.01
Speci-9	chr2,52851784,110	11408	0.225259	0.21186	114/chr2,Speci-9-F,+52851784,||||||||||||||||*|||||||||,57.79,Speci-9-R,-52851897,####||||||||||||||||||,54.75
Speci-9	chr2,161146249,111	11151	0.220184	0.27671	111/chr2,Speci-9-F,+161146249,||||||||||||||||||||||||||,62.18,Speci-9-R,-161146359,##||||||||||*|||||||||,53.59
Speci-9	chr4,178380103,113	11086	0.218901	0.21736	113/chr4,Speci-9-F,-178380215,||||||||||*|||||||||||||||,58.05,Speci-9-R,+178380103,|||||||||||||*||||||||,57.96
Speci-9	chr13,74347735,114	10520	0.207725	0.29763	114/chr13,Speci-9-F,-74347848,||||||||||||||||||||||||||,62.18,Speci-9-R,+74347735,||*||||||||||*||||||||,55.25
Speci-9	chr5,40452838,114	10496	0.207251	0	NA
Speci-9	chr20,55306357,112	9921	0.195897	0.02303	114/chr20,Speci-9-F,-55306470,##||||||||||||||||||||||||,61.18,Speci-9-R,+55306357,||||||||||||||**||||||,50.85
Speci-9	chr6,22981431,114	9074	0.179172	0	NA
Speci-9	chr6,81971048,110	8981	0.177336	0.21186	114/chr6,Speci-9-F,-81971158,||||||||||||||||*|||||||||,57.79,Speci-9-R,+81971045,####||||||||||||||||||,54.75
Speci-9	chr2,127209492,110	8174	0.161401	0.334	114/chr2,Speci-9-F,-127209602,|||||||||||*||||||||||||||,58.73,Speci-9-R,+127209489,####||||||||||||||||||,54.75
Speci-9	chr6,121261759,110	8025	0.158459	0.00751	114/chr6,Speci-9-F,-121261869,||||||||||||||||||||||||||,62.18,Speci-9-R,+121261756,####||||||||||*|||||||,47.53
Speci-9	chr5,162328381,114	7860	0.155201	0.0955	114/chr5,Speci-9-F,-162328494,||||*|*|||||||||||||||||||,52.58,Speci-9-R,+162328381,||*|||||||||||*|||||||,57.12
Speci-9	chr11,20343805,114	7743	0.152891	0.01999	114/chr11,Speci-9-F,-20343918,||||*|||||||||||||||||||||,59.70,Speci-9-R,+20343805,||||||||||||||**||||||,50.85
Speci-9	chr18,53881745,115	7704	0.152121	0.34147	115/chr18,Speci-9-F,+53881745,||||||**||||||||||||||||||,53.23,Speci-9-R,-53881859,||||||||||||||||||||||,62.01
Speci-9	chr6,55610158,114	7495	0.147994	0.25258	114/chr6,Speci-9-F,-55610271,#||||||||||||||||*||||||||,58.03,Speci-9-R,+55610158,|||*||||||||||||||||||,56.72
Speci-9	chr18,37805146,114	7371	0.145545	0.47412	114/chr18,Speci-9-F,+37805146,##||||||||||*|||||||||||||,56.90,Speci-9-R,-37805259,||||||||||||||||||||||,62.01
Speci-9	chrX,58034276,110	7151	0.141201	0.00751	114/chrX,Speci-9-F,+58034276,||||||||||||||||||||||||||,62.18,Speci-9-R,-58034389,####||||||||||*|||||||,47.53
Speci-9	chr22,34254371,110	7148	0.141142	0.08545	114/chr22,Speci-9-F,+34254371,||||||||||||||||||||||||||,62.18,Speci-9-R,-34254484,####||||||||||*|||||||,51.52
Speci-9	chr15,61364029,110	7017	0.138555	0.00721	114/chr15,Speci-9-F,+61364029,##||||||||||||||||||||||||,61.18,Speci-9-R,-61364142,####||||||||||*|||||||,47.53
Speci-9	chr11,29223881,113	6883	0.135909	0.08048	113/chr11,Speci-9-F,+29223881,||||||||||||||||*|||||||||,58.91,Speci-9-R,-29223993,||*|||||||||||*|||||||,54.14
Speci-9	chr9,7881010,114	6815	0.134567	0.0096	114/chr9,Speci-9-F,-7881123,|||||||||||||||*||||||||||,60.58,Speci-9-R,+7881010,||||||||||||||**||||||,50.85
Speci-9	chrX,117670625,397	6112	0.120686	0.4536	401/chrX,Speci-9-F,+117670625,||||||||||||||||||||||||||,62.18,Speci-9-R,-117671025,####||||||||||||||||||,54.75
Speci-9	chr6,117111675,110	5743	0.113399	0.0015	114/chr6,Speci-9-F,-117111785,||||||||||||||||||||*|||||,60.10,Speci-9-R,+117111672,####||||||||||*|||||||,47.53
Speci-9	chr6,110379704,114	5699	0.112531	0.23435	114/chr6,Speci-9-F,-110379817,|||||||*||||||||||||||||||,58.31,Speci-9-R,+110379704,||*||||||||*||||||||||,54.30
Speci-9	chr2,168534143,114	5654	0.111642	0.1205	114/chr2,Speci-9-F,+168534143,||||||||||||||||||||||||||,62.18,Speci-9-R,-168534256,|||||||||||*||*|||||||,54.20
Speci-9	chr12,26257292,114	5294	0.104534	0.22436	114/chr12,Speci-9-F,-26257405,||||||*|||||||||||||||||||,55.67,Speci-9-R,+26257292,||||||||||||||*|||||||,59.64
Speci-9	chrX,77495288,113	4711	0.0930219	0	NA
Speci-9	chr3,63014800,109	4560	0.0900403	0.19336	114/chr3,Speci-9-F,+63014800,||||||||||||*|||||||||||||,59.32,Speci-9-R,-63014913,#####|||||||||||||||||,53.26
Speci-9	chr6,18657518,115	4460	0.0880657	0.01765	115/chr6,Speci-9-F,-18657632,||||||||*||||||-|||||||||||,51.98,Speci-9-R,+18657518,||||||||||||||*|||||||,59.64
Speci-9	chr20,8384447,114	4069	0.0803452	0.01224	114/chr20,Speci-9-F,+8384447,||||||||||||*|||||||||||||,58.42,Speci-9-R,-8384560,||||||||||||||**||||||,50.85
Speci-9	chrX,3440148,110	3976	0.0785088	0.00751	114/chrX,Speci-9-F,+3440148,||||||||||||||||||||||||||,62.18,Speci-9-R,-3440261,####||||||||||*|||||||,47.53
Speci-9	chr3,94653385,107	3881	0.076633	0.10064	115/chr3,Speci-9-F,+94653385,||||||||||||||||||||||||||,62.18,Speci-9-R,-94653499,####|||*||||||||||||||,50.45
Speci-9	chr3,39988938,114	3654	0.0721507	0.08313	114/chr3,Speci-9-F,+39988938,||||||||||||||||||||||||||,62.18,Speci-9-R,-39989051,##||||||||||||||||*|||,53.15
Speci-9	chr6,75569439,112	3630	0.0716768	0.10409	112/chr6,Speci-9-F,-75569550,||||||||||||||||||||||*|||,57.54,Speci-9-R,+75569439,||*|||||||||||||||||||,59.72
Speci-9	chr3,82113799,110	3268	0.0645289	0.00383	114/chr3,Speci-9-F,+82113799,||||||||||||*|||||||||||||,58.42,Speci-9-R,-82113912,####||||||||||*|||||||,47.53
Speci-9	chrX,4452761,113	3044	0.0601058	0.01078	113/chrX,Speci-9-F,-4452873,||||||||||||||||||||||||||,62.18,Speci-9-R,+4452761,#|||||||||||||**||||||,49.43
Speci-9	chr6,169737240,111	2989	0.0590198	0.00591	115/chr6,Speci-9-F,+169737240,|||||*||||||||||||||||||||,58.69,Speci-9-R,-169737354,####||||||||||*|||||||,47.53
Speci-9	chr4,106084061,114	2625	0.0518324	0.07252	114/chr4,Speci-9-F,-106084174,|||||||||||||||||||||||*||,55.89,Speci-9-R,+106084061,||||||||||||||||||||||,62.01
Speci-9	chr20,11363737,114	2436	0.0481005	0	NA
Speci-9	chr12,8526610,114	2400	0.0473896	0.01078	114/chr12,Speci-9-F,+8526610,||||||||||||||||||||||||||,62.18,Speci-9-R,-8526723,#|||||||||||||**||||||,49.43
Speci-9	chr3,80151244,110	1859	0.0367072	0.00348	114/chr3,Speci-9-F,+80151244,|||||||||||||*||||||||||||,57.55,Speci-9-R,-80151357,####||||||||||*|||||||,47.53
Speci-9	chr2,53216386,114	1853	0.0365887	0.04009	114/chr2,Speci-9-F,+53216386,||||||||||||||*|||||||||||,59.98,Speci-9-R,-53216499,|||||||||**|||||||||||,51.25
Speci-9	chr2,102645432,107	1411	0.0278611	0.01625	114/chr2,Speci-9-F,-102645539,||*|||||||||||||||||||||||,59.39,Speci-9-R,+102645426,####||*|||||||||||||||,47.66
Speci-9	chr19,22649869,114	1347	0.0265974	0.04768	114/chr19,Speci-9-F,+22649869,##||||||||*|||||||||||||||,55.87,Speci-9-R,-22649982,|||||||||||||||||||*||,57.27
Speci-9	chr14,38413596,114	1259	0.0248598	0	NA
Speci-9	chr19,22406905,114	1097	0.021661	0.04768	114/chr19,Speci-9-F,-22407018,##||||||||*|||||||||||||||,55.87,Speci-9-R,+22406905,|||||||||||||||||||*||,57.27
Speci-9	chr4,60033420,110	1010	0.0199431	0.0025	114/chr4,Speci-9-F,+60033420,|||||||||||||||||||||*||||,60.22,Speci-9-R,-60033533,####||||||||*|||||||||,48.17
Speci-9	chr3,5511336,114	992	0.0195877	0.00099	114/chr3,Speci-9-F,-5511449,||||||||||||||||||||||||||,62.18,Speci-9-R,+5511336,##||||||||||||**||||||,46.37
Speci-9	chr5,131728605,109	973	0.0192125	0.01625	116/chr5,Speci-9-F,+131728605,||*|||||||||||||||||||||||,59.39,Speci-9-R,-131728720,####||*|||||||||||||||,47.66
Speci-9	chr8,74390106,107	900	0.0177711	0.01625	114/chr8,Speci-9-F,+74390106,||*|||||||||||||||||||||||,59.39,Speci-9-R,-74390219,####||*|||||||||||||||,47.66
Speci-9	chr11,129599453,107	876	0.0172972	0.01784	114/chr11,Speci-9-F,-129599560,||||||||||||||||||||||||||,62.18,Speci-9-R,+129599447,####||*|||||||||||||||,47.66
Speci-9	chr3,4344660,111	809	0.0159743	0.02229	111/chr3,Speci-9-F,-4344770,|||||||||||||||||||||||*||,55.89,Speci-9-R,+4344660,||*|||||||||*|||||||||,54.49
Speci-9	chr6,117330966,113	727	0.0143551	0.00611	113/chr6,Speci-9-F,-117331078,||||*|||||||||||||||||*|||,54.94,Speci-9-R,+117330966,|||||||||||||**|||||||,52.89
Speci-9	chr19,8880569,114	698	0.0137825	0	NA
Speci-9	chr13,80093015,110	691	0.0136443	0.1746	114/chr13,Speci-9-F,+80093015,||||||||*|*|||||||||||||||,53.79,Speci-9-R,-80093128,####||||||||||||||||||,54.75
Speci-9	chr5,126173062,104	622	0.0122818	0	NA
Speci-9	chr3,181074277,109	612	0.0120844	0.02725	114/chr3,Speci-9-F,+181074277,|||||||||||||||||||||||*||,55.89,Speci-9-R,-181074390,#####|||||||||||||||||,53.26
Speci-9	chrX,124802034,110	591	0.0116697	0.00751	114/chrX,Speci-9-F,+124802034,||||||||||||||||||||||||||,62.18,Speci-9-R,-124802147,####||||||||||*|||||||,47.53
Speci-9	chr12,18520640,114	562	0.0110971	0.00551	114/chr12,Speci-9-F,+18520640,|||||||||||||||||||*||||||,57.16,Speci-9-R,-18520753,||||||||||||||**||||||,50.85
Speci-9	chr1,147359090,115	510	0.0100703	0	NA
Speci-9	chrX,110560353,111	472	0.00931996	0	NA
Speci-9	chrX,76988476,114	471	0.00930021	0.01662	114/chrX,Speci-9-F,-76988589,##||||||||||||||||||*|||||,56.79,Speci-9-R,+76988476,|||||||||||||||||||*||,57.27
Speci-9	chr3,160886837,110	453	0.00894479	0.00708	114/chr3,Speci-9-F,-160886947,||||||||||||||||||||||||||,62.18,Speci-9-R,+160886834,####|||||||*||||||||||,47.02
Speci-9	chr13,22585793,114	441	0.00870784	3e-05	114/chr13,Speci-9-F,+22585793,||||||||||||||||||||||||##,61.00,Speci-9-R,-22585906,||||||||||||||*|||||||,56.44
Speci-9	chr12,29272556,114	428	0.00845115	0.0876	114/chr12,Speci-9-F,+29272556,|||||||*||*|||||||||||||||,53.61,Speci-9-R,-29272669,##||||||||||||*|||||||,56.54
Speci-9	chr10,120126902,110	404	0.00797725	0.0283	114/chr10,Speci-9-F,+120126902,||||||||||||||||||||||||||,62.18,Speci-9-R,-120127015,####|||||||||*||||||||,49.24
Speci-9	chr1,163759697,110	374	0.00738488	0.00347	114/chr1,Speci-9-F,-163759807,||||||||||||||||||||||||||,62.18,Speci-9-R,+163759694,####|||||||||||||||*||,48.17
Speci-9	chr8,37280369,109	303	0.00598294	0	NA
Speci-9	chr2,156048571,114	295	0.00582497	0.00023	114/chr2,Speci-9-F,-156048684,||||||||||||*|||||||||||||,59.32,Speci-9-R,+156048571,||||||||||*|||**||||||,46.20
Speci-9	chr4,135379787,110	290	0.00572625	0.00428	114/chr4,Speci-9-F,+135379787,||||||||||||||||||||||||||,62.18,Speci-9-R,-135379900,####||||||||||||||*|||,47.91
Speci-9	chr4,167289215,110	284	0.00560777	0	NA
Speci-9	chr6,98156064,110	277	0.00546955	0	NA
Speci-9	chr4,1998270,119	277	0.00546955	0.01988	119/chr4,Speci-9-F,-1998388,|||||||||||||*||||||||||||,57.55,Speci-9-R,+1998270,||*||||||||*||*|||||||,51.19
Speci-9	chr13,34235147,99	276	0.00544981	0.00196	114/chr13,Speci-9-F,+34235147,||||||||||||||||||||||||||,62.18,Speci-9-R,-34235260,#|||||||**||||*|||||||,46.80
Speci-9	chrX,35532194,114	268	0.00529184	0.00044	114/chrX,Speci-9-F,-35532307,||||||||||||||||||||||||||,62.18,Speci-9-R,+35532194,||||||||||||||***|||||,46.97
Speci-9	chr7,136534914,114	259	0.00511413	0	NA
Speci-9	chr1,181850226,114	255	0.00503515	0.01515	114/chr1,Speci-9-F,-181850339,|||||*|||||||||||||||||*||,50.72,Speci-9-R,+181850226,||||||||||||||||||||||,62.01
Speci-9	chr1,247132418,110	253	0.00499566	0.04393	114/chr1,Speci-9-F,-247132528,|||||||||||||||||||||||*||,55.89,Speci-9-R,+247132415,####||||||||||||||||||,54.75
Speci-9	chr9,28242101,110	249	0.00491667	0	NA
Speci-9	chr5,174863891,108	247	0.00487718	0	NA
Speci-9	chr9,25764693,111	243	0.0047982	0.00411	114/chr9,Speci-9-F,-25764804,||||||||||*|||||||||||||||,58.05,Speci-9-R,+25764691,###||||||||*||*|||||||,48.23
Speci-9	chr2,137993181,110	239	0.00471922	0.00751	114/chr2,Speci-9-F,-137993291,||||||||||||||||||||||||||,62.18,Speci-9-R,+137993178,####||||||||||*|||||||,47.53
Speci-9	chr5,104950965,110	239	0.00471922	0.00285	114/chr5,Speci-9-F,+104950965,||||||||||||||||||*|||||||,57.76,Speci-9-R,-104951078,####|||||||||||*||||||,48.19
Speci-9	chr8,25830085,110	235	0.00464023	0	NA
Speci-9	chr18,30732057,111	235	0.00464023	0	NA
Speci-9	chr5,89746138,106	232	0.004581	0.00067	114/chr5,Speci-9-F,+89746138,||||*|||||||||||*|||||||||,53.63,Speci-9-R,-89746251,########||||||||||||||,46.69
Speci-9	chr11,87590090,114	231	0.00456125	0.01391	114/chr11,Speci-9-F,-87590203,|||||*||||||||||||||||||||,57.54,Speci-9-R,+87590090,||||*|||||||||*|||||||,48.61
Speci-9	chr13,86410494,110	218	0.00430456	0	NA
Speci-9	chr2,188863380,106	217	0.00428481	0	NA
Speci-9	chr6,51853842,110	216	0.00426507	0.05943	114/chr6,Speci-9-F,+51853842,||||||||||*|||||||*|||||||,52.98,Speci-9-R,-51853955,####||||||||||||||||||,54.75
Speci-9	chr1,171018534,109	215	0.00424532	0.00036	114/chr1,Speci-9-F,-171018643,||||||||||||||||||||*|||||,58.31,Speci-9-R,+171018530,#####|||||||||*|||||||,46.21
Speci-9	chr4,97937303,110	209	0.00412685	0	NA
Speci-9	chr4,124584197,110	206	0.00406761	0	NA
Speci-9	chr17,56063673,110	198	0.00390964	0.00347	114/chr17,Speci-9-F,+56063673,||||||||||||||||||||||||||,62.18,Speci-9-R,-56063786,####|||||||||||||||*||,48.17
Speci-9	chr5,92436943,112	194	0.00383066	0	NA
Speci-9	chr9,122561263,108	188	0.00371219	0	NA
Speci-9	chr3,372533,114	184	0.0036332	0.07435	114/chr3,Speci-9-F,+372533,||*|||||||||||||||||||*|||,54.13,Speci-9-R,-372646,||*|||||||||||||||||||,59.72
Speci-9	chr5,32897802,114	180	0.00355422	0.0157	114/chr5,Speci-9-F,+32897802,||*|||||||||||||||||||*|||,55.47,Speci-9-R,-32897915,||*|||*|||||||||||||||,50.83
Speci-9	chr18,40822778,110	172	0.00339626	0	NA
Speci-9	chr10,98697130,114	170	0.00335676	0	NA
Speci-9	chr2,3939798,114	165	0.00325804	0.03979	114/chr2,Speci-9-F,+3939798,||||||||||||**||||||||||||,52.47,Speci-9-R,-3939911,||*|||||||*|||||||||||,53.55
Speci-9	chrX,75798399,114	163	0.00321855	0.12076	114/chrX,Speci-9-F,+75798399,|||||*||||||||||*|||||||||,53.72,Speci-9-R,-75798512,||||*|||||||||||||||||,54.07
Speci-9	chr12,63331737,104	160	0.00315931	0	NA
Speci-9	chrX,88701802,110	159	0.00313956	0	NA
Speci-9	chr8,29902177,115	158	0.00311982	0	NA
Speci-9	chrX,117083062,110	158	0.00311982	0	NA
Speci-9	chr7,93077488,110	154	0.00304083	0	NA
Speci-9	chr6,28099853,110	153	0.00302109	0	NA
Speci-9	chr2,225825700,113	151	0.0029816	0	NA
Speci-9	chr1,69311421,98	151	0.0029816	0	NA
Speci-9	chr5,171021695,114	150	0.00296185	0.0365	114/chr5,Speci-9-F,+171021695,|||||||||||*|||*||||||||||,53.84,Speci-9-R,-171021808,||||||||||||||||*|||||,57.27
Speci-9	chr11,43211499,113	147	0.00290261	0.00438	113/chr11,Speci-9-F,+43211499,|||||^||||||||||*|||||||||,47.03,Speci-9-R,-43211611,||||||||||||||||||||||,62.01
Speci-9	chr6,129882393,114	146	0.00288287	0.00025	114/chr6,Speci-9-F,+129882393,|||||||||||||||||||*||||||,57.16,Speci-9-R,-129882506,|||||||||||||***||||||,47.49
Speci-9	chr12,24653995,92	146	0.00288287	0	NA
Speci-9	chr4,122390783,107	141	0.00278414	0	NA
Speci-9	chr13,47633445,110	141	0.00278414	0	NA
Speci-9	chr1,171032203,110	139	0.00274465	0	NA
Speci-9	chrX,110601873,110	139	0.00274465	0	NA
Speci-9	chr8,53641647,114	131	0.00258668	0	NA
Speci-9	chr5,125731406,109	130	0.00256694	0	NA
Speci-9	chr5,121812942,107	129	0.00254719	0.00129	114/chr5,Speci-9-F,+121812942,|||||||||||||||||||||||*||,55.89,Speci-9-R,-121813055,####||*|||||||||||||||,47.66
Speci-9	chr1,88087642,94	123	0.00242872	0	NA
Speci-9	chrX,107589000,110	121	0.00238923	0.0183	114/chrX,Speci-9-F,+107589000,||||||||||||||||*|||||*|||,53.74,Speci-9-R,-107589113,####||||||||||||||||||,54.75
Speci-9	chr1,227714533,110	118	0.00232999	0	NA
Speci-9	chr2,123856570,114	117	0.00231024	0.00095	114/chr2,Speci-9-F,-123856683,|||||||||||||||||*||||||||,60.10,Speci-9-R,+123856570,|||*|||*|||||*||||||||,46.59
Speci-9	chr17,54518077,111	115	0.00227075	0	NA
Speci-9	chr7,127427682,110	112	0.00221152	0.00316	114/chr7,Speci-9-F,+127427682,||*|||||||||||||||||||||||,59.39,Speci-9-R,-127427795,####|||||||||||||||*||,48.17
Speci-9	chr3,83649076,114	111	0.00219177	0	NA
Speci-9	chr4,32733155,93	106	0.00209304	0	NA
Speci-9	chr17,54662426,103	106	0.00209304	0.14652	107/chr17,Speci-9-F,+54662426,|||||*||||||*|||||||||||||,52.96,Speci-9-R,-54662532,####||||||||||||||||||,54.75
Speci-9	chr3,104049073,103	103	0.0020338	0	NA
Speci-9	chr11,13583436,110	101	0.00199431	0	NA
Speci-9	chr8,117487792,112	100	0.00197457	0.02127	112/chr8,Speci-9-F,-117487903,|||*|||||||||||||||||||*||,51.22,Speci-9-R,+117487792,#|||||||||||||||||||||,60.73
Speci-9	chr21,22090943,110	95	0.00187584	0	NA
Speci-9	chr13,54286254,110	95	0.00187584	0.0001	114/chr13,Speci-9-F,+54286254,||||||||||||||||||||||||||,62.18,Speci-9-R,-54286367,####||||||||||*|*|||||,45.24
Speci-9	chr8,58097469,107	95	0.00187584	0	NA
Speci-9	chr4,21353279,105	89	0.00175737	0	NA
Speci-9	chr4,52378705,110	89	0.00175737	0	NA
Speci-9	chr7,9251952,114	88	0.00173762	0	NA
Speci-9	chr3,106524002,109	84	0.00165864	0	NA
Speci-9	chr1,238843670,114	84	0.00165864	0	NA
Speci-9	chr2,199155937,114	83	0.00163889	0.00013	114/chr2,Speci-9-F,-199156050,||||||||||||||||||||||||||,62.18,Speci-9-R,+199155937,|||*|||||||*||*|||||||,45.11
Speci-9	chrX,9504428,110	82	0.00161915	0.00052	114/chrX,Speci-9-F,-9504538,||||||*|||*|||||||||||||||,49.91,Speci-9-R,+9504425,####||||||||||*|||||||,47.53
Speci-9	chr9,27646308,114	80	0.00157965	0.00113	114/chr9,Speci-9-F,-27646421,||||||||||**||||||||||||||,51.29,Speci-9-R,+27646308,#|||||||||||||**||||||,49.43
Speci-9	chr3,28203828,110	79	0.00155991	0.03137	114/chr3,Speci-9-F,-28203938,##|||*|||||||*||||||||||||,49.79,Speci-9-R,+28203825,####||||||||||||||||||,54.75
Speci-9	chr2,63556488,110	77	0.00152042	0	NA
Speci-9	chr3,137908430,101	75	0.00148093	0	NA
Speci-9	chr10,44232725,99	74	0.00146118	0.00068	114/chr10,Speci-9-F,+44232725,|||||||*||||||||||||||||||,60.10,Speci-9-R,-44232838,#|||||||||||***|||||||,46.85
Speci-9	chr1,191028009,88	72	0.00142169	0	NA
Speci-9	chr10,81768065,98	72	0.00142169	0	NA
Speci-9	chr5,174437929,111	72	0.00142169	0	NA
Speci-9	chr2,142616830,114	70	0.0013822	0.00626	114/chr2,Speci-9-F,-142616943,||*|||||||||||||||||||||||,59.39,Speci-9-R,+142616830,#|||||*||||||||||||*||,49.25
Speci-9	chr5,108399896,110	67	0.00132296	0.00333	114/chr5,Speci-9-F,-108400006,##||||||||||||||||||||||||,61.18,Speci-9-R,+108399893,####|||||||||||||||*||,48.17
Speci-9	chr9,12314453,110	67	0.00132296	0.00054	114/chr9,Speci-9-F,+12314453,|||||||||||||||||||||||*||,55.89,Speci-9-R,-12314566,####||||||||||*|||||||,47.53
Speci-9	chrX,84970575,114	64	0.00126372	0.00079	114/chrX,Speci-9-F,+84970575,|||||||||||||||||||*||||||,56.85,Speci-9-R,-84970688,||*|||||||||||**||||||,47.90
Speci-9	chrX,93987885,114	64	0.00126372	0	NA
Speci-9	chr15,97584373,114	63	0.00124398	6e-05	114/chr15,Speci-9-F,+97584373,||||||*|||||||||||||||*|||,50.44,Speci-9-R,-97584486,||*|||||||||||**||||||,47.90
Speci-9	chr11,63321716,114	63	0.00124398	0	NA
Speci-9	chr9,32129611,114	59	0.00116499	0.0131	114/chr9,Speci-9-F,-32129724,||||||*|||||||||||||*|||||,50.91,Speci-9-R,+32129611,||||||||||||||*|||||||,59.64
Speci-9	chr5,110137998,98	58	0.00114525	0	NA
Speci-9	chr2,78655949,109	58	0.00114525	0	NA
Speci-9	chr4,132276759,114	57	0.0011255	0.00024	114/chr4,Speci-9-F,-132276872,||*|||||||||||||||||||||||,58.39,Speci-9-R,+132276759,##||||*||||||||||||*||,45.62
Speci-9	chr9,22495373,103	56	0.00110576	0	NA
Speci-9	chrX,128596602,110	54	0.00106627	0.00147	114/chrX,Speci-9-F,+128596602,||||||||||||||||||||*|||||,58.31,Speci-9-R,-128596715,####||||||||||*|||||||,47.53
Speci-9	chr4,174051019,107	53	0.00104652	0.00085	114/chr4,Speci-9-F,+174051019,|||||||||||*||||||||||*|||,53.80,Speci-9-R,-174051132,####||*|||||||||||||||,47.66
Speci-9	chr13,47103673,82	50	0.000987284	0	NA
Speci-9	NA	0	0	0.00152	114/chr1,Speci-9-F,+192251068,|||||||||||||||||||||||*||,54.49,Speci-9-R,-192251181,||||||||||||||**||||||,50.85
Speci-9	NA	0	0	0.00047	114/chr1,Speci-9-F,+187559616,||||||*||||*||||||||||||||,51.34,Speci-9-R,-187559729,####|||||||||||||||*||,48.17
Speci-9	NA	0	0	0.00019	114/chr1,Speci-9-F,+199447060,|||||*||*|||||||||||||||||,54.56,Speci-9-R,-199447173,||||||||||||||***|||||,46.97
Speci-9	NA	0	0	4e-05	110/chr1,Speci-9-F,+114789607,||*|||||||||||||||||*|||||,55.04,Speci-9-R,-114789716,##||||*||||||||||||*||,45.62
Speci-9	NA	0	0	0.0004	114/chr10,Speci-9-F,-109394717,|||||||*||||||||||||||||||,58.32,Speci-9-R,+109394604,||||||||||||*|**||||||,46.61
Speci-9	NA	0	0	0.00083	114/chr11,Speci-9-F,+106956206,||*||||||||||||||||||*||||,54.10,Speci-9-R,-106956319,####||||||||||*|||||||,47.53
Speci-9	NA	0	0	0.00031	114/chr11,Speci-9-F,-104928314,|||||||||||||||||||||||*||,55.89,Speci-9-R,+104928201,####||||||||||||||*|||,47.91
Speci-9	NA	0	0	4e-05	111/chr11,Speci-9-F,-85432410,#####||||||*|||||||||||||#,54.89,Speci-9-R,+85432300,||||||||||||||*|*|||||,54.38
Speci-9	NA	0	0	0.00012	113/chr12,Speci-9-F,-90154412,||||||||||||*|^|||||||||||,50.01,Speci-9-R,+90154300,####|||||||*||||||||||,47.02
Speci-9	NA	0	0	8e-05	113/chr12,Speci-9-F,-99724242,|||||||||||||||||||||||*||,55.84,Speci-9-R,+99724130,|||||||||||||***||||||,47.49
Speci-9	NA	0	0	0.0002	113/chr13,Speci-9-F,-110994804,||||*||||||||||*|||||||||#,56.18,Speci-9-R,+110994692,||||||||||||||*|||||||,59.64
Speci-9	NA	0	0	0.00121	113/chr14,Speci-9-F,-51132411,|||||||||||||||||||||||||#,63.30,Speci-9-R,+51132299,####||||||||||||||||||,54.75
Speci-9	NA	0	0	0.02335	114/chr15,Speci-9-F,-87768811,||||||||||||||||*||||*||||,53.53,Speci-9-R,+87768698,####||||||||||||||||||,54.75
Speci-9	NA	0	0	0.00034	111/chr17,Speci-9-F,+63304012,|||||||||||||||||||||||||#,63.30,Speci-9-R,-63304122,||*|||||||||||||*|||||,54.49
Speci-9	NA	0	0	3e-05	104/chr19,Speci-9-F,-19832247,||||||*||||||||||||||||*||,48.15,Speci-9-R,+19832144,#|||||||||||||**||||||,49.43
Speci-9	NA	0	0	0.0165	113/chr2,Speci-9-F,-146809117,###|||||||||||||*|||||||||,56.91,Speci-9-R,+146809005,|||||||||*||||||*|||||,51.87
Speci-9	NA	0	0	1e-05	116/chr2,Speci-9-F,+163016541,||*|||*||*||||||||||||||||,48.61,Speci-9-R,-163016656,||||||*|||||||*||||*||,46.93
Speci-9	NA	0	0	0.00967	114/chr3,Speci-9-F,-79623435,|||||||||||*|||||||||||*||,51.59,Speci-9-R,+79623322,####||||||||||||||||||,54.75
Speci-9	NA	0	0	0.00121	114/chr3,Speci-9-F,-119127117,|||||||||||||||||||||||||#,63.30,Speci-9-R,+119127004,####||||||||||||||||||,54.75
Speci-9	NA	0	0	0.00105	114/chr3,Speci-9-F,+101299316,##||||*||||||||||||*||||||,46.28,Speci-9-R,-101299429,||||*|||||||||||||||||,54.12
Speci-9	NA	0	0	0.00072	115/chr3,Speci-9-F,+97008534,##||||**||||||||||||||||||,50.35,Speci-9-R,-97008648,####|||||||*||||||||||,47.02
Speci-9	NA	0	0	1e-05	114/chr3,Speci-9-F,-166511719,##||||*||||||||*||||||||||,48.05,Speci-9-R,+166511606,##||||||||||||**||||||,46.37
Speci-9	NA	0	0	0.00762	114/chr4,Speci-9-F,-176911897,||||||||||||*||||||||||*||,51.23,Speci-9-R,+176911784,||||*|||||||||||||||||,54.07
Speci-9	NA	0	0	0.00064	111/chr4,Speci-9-F,+10427038,||*||||||||||||||||||||*||,52.41,Speci-9-R,-10427148,####||*|||||||||||||||,47.66
Speci-9	NA	0	0	0.00022	114/chr4,Speci-9-F,-138432608,||||||||||||*|||||||||||||,59.32,Speci-9-R,+138432495,||||||*|||||||*||||*||,46.93
Speci-9	NA	0	0	9e-05	114/chr4,Speci-9-F,-142437001,|||||||*||||||||||||||*||#,55.63,Speci-9-R,+142436888,####||||||||||||||||||,54.75
Speci-9	NA	0	0	3e-05	112/chr4,Speci-9-F,-156650557,##||||||||||*|*|||||||||||,53.79,Speci-9-R,+156650446,||||||||*||||||^||||||,45.50
Speci-9	NA	0	0	0.00391	114/chr5,Speci-9-F,+174034505,||||||||||||||||*||||||*||,50.62,Speci-9-R,-174034618,####||||||||||||||||||,54.75
Speci-9	NA	0	0	0.00382	114/chr5,Speci-9-F,-37744517,||||||||||||||*||*|||*||||,51.06,Speci-9-R,+37744404,####||||||||||||||||||,54.75
Speci-9	NA	0	0	0.00316	114/chr5,Speci-9-F,+37655863,||*|||||||||||||||||||||||,59.39,Speci-9-R,-37655976,####|||||||||||||||*||,48.17
Speci-9	NA	0	0	0.00121	114/chr5,Speci-9-F,+145374907,|||||||||||||||||||||||||#,63.30,Speci-9-R,-145375020,####||||||||||||||||||,54.75
Speci-9	NA	0	0	0.00119	114/chr5,Speci-9-F,-114545719,||||||||||||||||*|||||||||,59.04,Speci-9-R,+114545606,##||||||||||||*||||*||,49.39
Speci-9	NA	0	0	0.00102	113/chr5,Speci-9-F,+57549341,||||||||||*|||||||||*|||||,53.41,Speci-9-R,-57549453,####||||*|||||||||||||,47.45
Speci-9	NA	0	0	0.00033	115/chr5,Speci-9-F,-126173166,||||||||||||||||||||||||||,62.18,Speci-9-R,+126173052,####||||||--||||||||||||,45.20
Speci-9	NA	0	0	0.00025	114/chr5,Speci-9-F,+117828866,||||||||||||||||*|*|||||||,54.01,Speci-9-R,-117828979,##||||||||||||*||||*||,49.39
Speci-9	NA	0	0	2e-05	115/chr5,Speci-9-F,-51064636,|||||||||||||||||||||||||#,63.30,Speci-9-R,+51064522,#|||||||||||||**||||||,49.43
Speci-9	NA	0	0	0.01303	394/chr6,Speci-9-F,+70004793,##|||||||||||*||*|||||||||,52.49,Speci-9-R,-70005186,|||*||||||||||*|||||||,53.90
Speci-9	NA	0	0	0.00118	116/chr6,Speci-9-F,+8314253,|||||||*||||*|||||||||||||,55.88,Speci-9-R,-8314368,####|||||||||||||||*||,48.17
Speci-9	NA	0	0	0.00091	113/chr6,Speci-9-F,-132306101,|||||||||||||||||||||||||#,63.30,Speci-9-R,+132305989,|||||||||||*||||||||||,57.01
Speci-9	NA	0	0	6e-05	114/chr6,Speci-9-F,+99203291,||||||||||||||**||*|||||||,50.17,Speci-9-R,-99203404,####||||||||||*|||||||,47.53
Speci-9	NA	0	0	0.04312	114/chr7,Speci-9-F,-86159369,|||||||||||*||||||||||*|||,53.35,Speci-9-R,+86159256,#|||||||||||||||||||||,60.73
Speci-9	NA	0	0	0.01244	114/chr7,Speci-9-F,-46016653,||||||||||||||||*||*||||||,51.76,Speci-9-R,+46016540,#####|||||||||||||||||,53.26
Speci-9	NA	0	0	0.00058	114/chr7,Speci-9-F,-107517094,|||||||||||||||||||||||||#,63.30,Speci-9-R,+107516981,||*|||||||||||*|||||||,57.12
Speci-9	NA	0	0	3e-05	111/chr7,Speci-9-F,-9692190,||||||||||||*|||||||||||##,57.03,Speci-9-R,+9692080,####||||||||||||||||||,54.75
Speci-9	NA	0	0	0.06972	111/chr8,Speci-9-F,+88583979,##|||||||||||||||||*||||||,53.61,Speci-9-R,-88584089,|||||||||||*||||||||||,56.46
Speci-9	NA	0	0	0.00316	113/chr8,Speci-9-F,+52851594,||*|||||||||||||||||||||||,59.39,Speci-9-R,-52851706,####|||||||||||||||*||,48.17
Speci-9	NA	0	0	1e-05	113/chr9,Speci-9-F,-106566379,##|||||||||||||||||||||||#,62.36,Speci-9-R,+106566267,####|||||||*||||||||||,47.02
Speci-9	NA	0	0	0.00776	114/chrX,Speci-9-F,+149229340,||||||||||*|*|||||*|||||||,49.93,Speci-9-R,-149229453,||||||||*|||||||||||||,56.63
Speci-9	NA	0	0	0.00376	114/chrX,Speci-9-F,-141366254,||||||||||*|||||||||||*|||,53.15,Speci-9-R,+141366141,|||*||||||||||||*|||||,51.98
Speci-9	NA	0	0	0.00269	114/chrX,Speci-9-F,+89162911,##|||||*||||||||*|||||||||,51.00,Speci-9-R,-89163024,||||||||||||||*|||*|||,54.90
Speci-9	NA	0	0	0.00255	114/chrX,Speci-9-F,+85560342,|||*|||||||||*||||||||||||,53.71,Speci-9-R,-85560455,####||||||||||||*|||||,48.17
Speci-9	NA	0	0	0.00076	427/chrX,Speci-9-F,+128542228,#||*|||||||||||||||||||||#,59.53,Speci-9-R,-128542654,####||||||||||||||||||,54.75
Speci-9	NA	0	0	0.00054	114/chrX,Speci-9-F,-54888716,|||||||||||||||||||||||||#,63.30,Speci-9-R,+54888603,|||||||||||||||*||||||,57.01
Speci-9	NA	0	0	0.00034	114/chrX,Speci-9-F,+90105650,|||||*||||||||||||*|||*|||,52.53,Speci-9-R,-90105763,||||||||||||||*||||*||,54.38
Speci-9	NA	0	0	4e-05	120/chrX,Speci-9-F,+121802088,||||*|||||||*||||||||||*||,45.57,Speci-9-R,-121802207,||*|||||||||||*|||||||,57.12
Speci-9	NA	0	0	3e-05	114/chrX,Speci-9-F,-83152906,||*||||||||||||||||||||||#,60.39,Speci-9-R,+83152793,####||*|||||||||||||||,47.66
Speci-9	NA	0	0	0.01945	114/chrY,Speci-9-F,-7556287,|||||||||||||||||||*||||||,56.85,Speci-9-R,+7556174,####||||||||||*|||||||,51.52
Speci-9	NA	0	0	0.01784	114/chrY,Speci-9-F,+6863362,||||||||||||||||||||||||||,62.18,Speci-9-R,-6863475,####||*|||||||||||||||,47.66
Speci-9	NA	0	0	0.00529	114/chrY,Speci-9-F,+3675725,|||||*||||||||||||*|||||||,56.99,Speci-9-R,-3675838,||||||||||||||*||||*||,54.38
Speci-9	NA	0	0	7e-05	97/chrY,Speci-9-F,-5245817,||||||||*||||*|||||*||||||,47.59,Speci-9-R,+5245721,####|||||||||*||||||||,49.24
Speci-9	NA	0	0	3e-05	147/chrY,Speci-9-F,-17304964,|||||||*|||||||||||||||||#,61.16,Speci-9-R,+17304818,||||||||||||||**||||||,50.85

## Sheet: Score vs. NGS
Table. Depths and various features of primers in 57-plex score panel.
##ScoreRelation: scores of primer1 3'end to target, distance between pair, length diff, Tm diff, specificity of primer pair.
##ScoreInfo: total score | scores of Tm, GC, self-complementary, end3 A num, end3 stability, SNPs, polys, bounds.
PrimerID	Depth	Equalized Depth	Score	ScoreRelation	ScoreInfo-F	ScoreInfo-R	TM-F	TM-R	TM	GC-F	GC-R	GC	Len-F	Len-R	Len	EnddG-F	EnddG-R	EnddG	EndANum-F	EndANum-R	Size	Hairpin-F	Hairpin-R
P1	44022	0.320821	57	20,30,10,-8,30	-0.5|-42,8,10,5,-1,10,6,10	81|5,10,10,5,1,10,10,10	56.02	64.68	60.35	0.5	0.565	0.5325	20	23	21.5	-5.8	-6.1	-5.95	0	0	122	0	41.34
P10	38892	0.283435	69.4	20,-5,3,10,30	56.5|10,-6,10,5,10,10,9,10	97.5|10,9,10,10,10,10,10,10	61.31	60	60.655	0.429	0.524	0.4765	28	21	24.5	-8.4	-7.9	-8.15	0	1	83	0	0
P11	150	0.00109316	-3.5	20,18,10,10,30	-47.5|-37,-19,10,5,10,10,8,10	-81.5|-49,-26,10,10,10,10,7,10	56.3	55.21	55.755	0.391	0.259	0.325	23	27	25	-8.5	-7.9	-8.2	0	1	161	0	37.81
P12	3097	0.0225701	18.6	20,17,10,10,30	-16|-48,0,10,10,7,10,9,10	-38|-41,-13,10,10,7,10,9,10	55.32	56.09	55.705	0.45	0.409	0.4295	20	22	21	-6.7	-6.7	-6.7	1	1	162	0	0
P13	590129	4.30071	74.3	20,10,10,10,30	68.5|-5,9,10,5,7,10,9,10	72.5|-5,9,10,5,10,10,10,10	70.39	70.31	70.35	0.531	0.529	0.53	32	34	33	-6.7	-8.2	-7.45	0	0	99	0	34.2
P14	378	0.00275477	78.5	20,30,10,10,30	87.5|7,9,10,5,10,10,7,10	41|5,-9,10,10,10,10,6,10	64.34	64.73	64.535	0.619	0.7	0.6595	21	20	20.5	-7.9	-8.1	-8	0	1	149	0	0
P15	246489	1.79635	82.8	20,12,10,10,30	83.5|8,6,10,5,10,10,9,10	83|6,8,10,10,4,10,10,10	63.72	64.56	64.14	0.636	0.5	0.568	22	24	23	-7.9	-6.4	-7.15	0	1	101	0	36.59
P16	11589	0.0844577	31.2	20,29,10,10,30	-16|1,-26,10,5,10,10,0,10	-12|0,-23,10,5,0,10,8,10	65.78	65.91	65.845	0.325	0.368	0.3465	40	38	39	-7.3	-5.9	-6.6	0	0	150	41.43	42.93
P17	1083	0.00789263	23.2	20,-14,10,10,30	5.5|9,-26,10,10,10,10,7,10	-3|9,-26,10,7,10,10,0,10	63.14	62.95	63.045	0.275	0.25	0.2625	40	40	40	-7.3	-7.3	-7.3	1	2	74	35.89	44.34
P18	6359	0.0463428	64.8	20,26,10,10,30	48|-2,9,0,5,-4,10,10,10	40|-5,8,-9,10,7,10,9,10	57.78	57.67	57.725	0.524	0.5	0.512	21	20	20.5	-5.5	-6.7	-6.1	0	1	115	50.11	57.96
P19	14827	0.108055	76	20,28,10,10,30	67.5|10,-2,10,7,10,10,9,10	55|9,9,-9,5,0,10,10,10	60.86	59.8	60.33	0.44	0.524	0.482	25	21	23	-8.5	-6	-7.25	2	0	117	0	55.91
P2	1533	0.0111721	37	20,28,10,-6,30	-76|-49,-25,10,10,10,10,10,10	90|9,8,10,5,10,10,9,10	55.11	63.11	59.11	0.333	0.5	0.4165	24	26	25	-8.1	-7.9	-8	1	0	117	0	0
P20	224159	1.63361	84.8	20,28,10,10,30	89.5|10,8,10,5,10,10,7,10	62.5|10,6,0,5,0,10,10,10	60.09	61.48	60.785	0.5	0.48	0.49	22	25	23.5	-8.1	-6	-7.05	0	0	151	36.11	50.14
P21	2591	0.0188825	46.3	20,0,10,10,30	63|2,1,10,5,10,10,10,10	-2|-31,-4,10,5,8,10,9,10	58.17	56.59	57.38	0.455	0.435	0.445	22	23	22.5	-8.2	-9.6	-8.9	0	0	89	44.98	35.48
P22	511885	3.73049	85.2	20,18,10,10,30	69|8,0,10,10,10,10,7,10	97.5|10,10,10,5,10,10,10,10	63.7	62.4	63.05	0.65	0.571	0.6105	20	21	20.5	-7.9	-7.9	-7.9	1	0	161	41.99	40.13
P23	252168	1.83774	81.5	20,2,10,10,30	93|10,9,10,5,10,10,8,10	82.5|10,10,10,5,4,10,1,10	62.28	61.2	61.74	0.522	0.545	0.5335	23	22	22.5	-8.5	-10.9	-9.7	0	0	91	35.38	0
P24	140675	1.0252	94.1	20,26,10,10,30	100|10,10,10,10,10,10,10,10	85.5|10,8,10,5,3,10,10,10	60.18	60.68	60.43	0.55	0.5	0.525	20	22	21	-8.2	-11.1	-9.65	1	0	115	32.04	0
P25	725	0.00528362	32.9	20,5,10,10,30	4|10,-18,10,-20,0,10,9,10	5.5|10,-24,10,5,10,10,3,10	60.27	59.96	60.115	0.393	0.357	0.375	28	28	28	-5.9	-7.2	-6.55	4	0	94	0	0
P26	11207	0.0816738	42.5	20,30,10,10,30	-4|6,-26,10,0,10,10,7,10	12.5|8,-20,10,5,4,10,9,10	58.63	58.97	58.8	0.321	0.385	0.353	28	26	27	-7.5	-6.4	-6.95	3	0	148	40.81	32.74
P27	345037	2.51454	89	20,30,10,10,30	87.5|10,6,10,5,10,10,10,10	76|10,6,10,0,1,10,10,10	60.79	61.52	61.155	0.48	0.478	0.479	25	23	24	-7.9	-6.1	-7	0	3	119	0	34.44
P28	160226	1.16769	94.5	20,30,10,10,30	93|10,10,10,10,4,10,9,10	88.5|10,10,10,5,4,10,7,10	61.87	61.82	61.845	0.55	0.6	0.575	20	20	20	-10.9	-10.9	-10.9	1	0	125	0	0
P29	305473	2.22621	69.2	20,30,10,10,30	75|9,6,10,5,-1,10,10,10	22.5|10,-14,10,5,-2,10,7,10	59.82	61.49	60.655	0.48	0.407	0.4435	25	27	26	-5.8	-12.9	-9.35	0	0	136	0	33.21
P3	88721	0.646576	64.7	20,13,10,7,30	63.5|10,0,10,5,4,10,7,10	45.5|-17,8,10,10,3,10,8,10	60.98	57.14	59.06	0.65	0.5	0.575	20	20	20	-6.4	-6.3	-6.35	0	1	166	0	0
P30	499284	3.63865	89.1	20,29,10,10,30	87.5|10,10,10,5,10,10,0,10	77.5|10,2,10,7,10,10,9,10	61.3	60.63	60.965	0.545	0.458	0.5015	22	24	23	-7.2	-7.3	-7.25	0	2	150	0	0
P31	7345	0.0535285	61.3	20,0,10,10,30	76.5|10,2,10,5,9,10,10,10	34.5|10,-8,10,5,10,10,-8,10	60.32	61.09	60.705	0.458	0.423	0.4405	24	26	25	-9.4	-8.5	-8.95	0	0	88	43.17	39.08
P32	55172	0.402079	54.2	20,4,10,10,30	56.5|6,10,-9,10,10,10,1,10	25.5|9,0,-7,5,0,10,0,10	64.49	62.96	63.725	0.591	0.65	0.6205	22	20	21	-9.1	-12.4	-10.75	1	0	93	55.63	52.19
P33	533416	3.8874	73.7	20,22,10,10,30	51.5|8,6,-8,5,10,10,4,10	71.5|8,10,10,5,0,10,-3,10	63.84	63.55	63.695	0.481	0.583	0.532	27	24	25.5	-9.1	-12.4	-10.75	0	0	157	52.62	35.91
P34	122	0.000889105	-28.1	20,-4,5,10,30	-86.5|-45,-26,10,0,6,10,5,10	-88.5|-49,-23,10,5,7,10,-2,10	55.7	55.23	55.465	0.25	0.364	0.307	28	22	25	-6.6	-10	-8.3	3	0	84	0	0
P35	41	0.000298798	0.4	20,30,10,10,30	-45.5|-9,-25,-8,7,10,10,9,10	-86.5|-45,-26,10,0,10,10,1,10	57.46	55.72	56.59	0.333	0.28	0.3065	27	25	26	-8.5	-8.8	-8.65	2	3	146	53.6	0
P36	220	0.0016033	0.5	20,29,10,10,30	-86.5|-49,-26,10,10,10,10,2,10	-44|-18,-26,10,0,10,10,3,10	55.25	57.1	56.175	0.269	0.308	0.2885	26	26	26	-7	-7.3	-7.15	1	3	118	0	0
P37	811205	5.91186	84.7	20,30,10,10,30	97|8,10,10,10,10,10,10,10	52|5,9,-9,5,10,10,3,10	63.85	64.7	64.275	0.545	0.619	0.582	22	21	21.5	-7.6	-9.1	-8.35	1	0	132	35.51	57.46
P38	22836	0.166423	57.2	20,17,10,10,30	67.5|6,4,10,5,9,10,2,10	7|9,-22,10,7,4,10,6,10	64.41	62.56	63.485	0.464	0.37	0.417	28	27	27.5	-9.3	-6.4	-7.85	0	2	106	35.01	31.57
P39	5533	0.0403231	24.6	20,-4,10,10,30	69|-6,10,10,0,10,10,8,10	-75|-45,-22,10,5,1,10,9,10	57.6	55.74	56.67	0.55	0.375	0.4625	20	24	22	-7.6	-6.1	-6.85	3	0	84	44.85	0
P4	379833	2.76813	87.8	20,30,10,7,30	90.5|10,10,10,5,4,10,9,10	73|0,6,10,10,10,10,8,10	62	58.01	60.005	0.571	0.476	0.5235	21	21	21	-6.4	-7.9	-7.15	0	1	148	0	0
P40	26368	0.192163	10	20,8,3,10,30	-18.5|-48,0,10,7,9,10,6,10	-43|-18,-25,10,7,-1,10,9,10	55.4	57.09	56.245	0.45	0.333	0.3915	20	27	23.5	-6.9	-5.8	-6.35	2	2	171	0	0
P41	497	0.00362201	32.1	20,18,10,10,30	-30|-15,-26,10,7,10,10,9,10	19.5|9,-20,10,10,10,10,6,10	57.23	59.68	58.455	0.321	0.385	0.353	28	26	27	-8.5	-7.9	-8.2	2	1	107	39.44	0
P42	102534	0.747242	64.8	20,-12,10,10,30	98.5|10,10,10,7,10,10,10,10	40|9,0,-9,10,8,10,7,10	62.02	63.38	62.7	0.6	0.65	0.625	20	20	20	-8.3	-9.7	-9	2	1	76	36.82	54.5
P43	1072	0.00781246	27.7	20,0,10,10,30	-30.5|-47,-6,10,10,9,10,6,10	29.5|3,-11,10,5,6,10,9,10	55.54	58.26	56.9	0.429	0.417	0.423	21	24	22.5	-9.4	-6.6	-8	1	0	89	0	0
P44	441482	3.21741	89.3	20,30,10,10,30	71|8,10,-6,10,8,10,10,10	93.5|10,10,10,5,6,10,10,10	63.69	61	62.345	0.545	0.55	0.5475	22	20	21	-9.6	-10.1	-9.85	1	0	146	51.89	0
P45	107177	0.781079	81.4	20,30,10,10,30	67|9,0,10,5,7,10,9,10	71|9,0,10,5,10,10,10,10	63.38	63.15	63.265	0.65	0.65	0.65	20	20	20	-6.7	-7.9	-7.3	0	0	126	30.99	41.7
P46	123468	0.899803	93.9	20,26,10,10,30	92|9,10,10,5,10,10,6,10	93|7,10,10,5,10,10,10,10	59.67	58.83	59.25	0.55	0.55	0.55	20	20	20	-7.6	-7.9	-7.75	0	0	115	0	40.96
P47	55355	0.403413	93.2	20,27,10,10,30	90|9,10,10,5,4,10,10,10	91.5|9,9,10,5,10,10,8,10	59.68	59.25	59.465	0.55	0.524	0.537	20	21	20.5	-6.4	-8.5	-7.45	0	0	116	42	0
P48	167635	1.22168	68.2	20,30,10,10,30	70|9,6,10,5,-2,10,6,10	24|10,-20,10,10,10,10,9,10	59.61	60.13	59.87	0.478	0.385	0.4315	23	26	24.5	-5.7	-7.9	-6.8	0	1	141	37.07	0
P49	4251	0.0309802	36.7	20,9,10,10,30	15|10,-20,10,10,0,10,10,10	2|9,-24,10,5,10,10,1,10	60.13	59.51	59.82	0.385	0.357	0.371	26	28	27	-6	-7.3	-6.65	1	0	98	35.17	33.43
P5	19263	0.140384	48.8	20,-11,10,10,30	56|10,-2,10,10,-1,10,7,10	28|10,-18,10,10,9,10,9,10	61.55	61.12	61.335	0.44	0.393	0.4165	25	28	26.5	-5.8	-6.9	-6.35	1	1	77	0	0
P50	180	0.00131179	35.2	20,30,10,10,30	7|8,-26,10,10,10,10,10,10	-23|0,-26,10,10,-1,10,3,10	59.01	58.02	58.515	0.321	0.286	0.3035	28	28	28	-7	-5.8	-6.4	1	1	137	35.78	40.87
P51	371161	2.70493	94.2	20,30,10,10,30	91|6,10,10,10,7,10,10,10	89.5|9,9,10,5,10,10,6,10	58.66	59.72	59.19	0.55	0.524	0.537	20	21	20.5	-6.7	-8.2	-7.45	1	0	124	38.3	0
P52	93421	0.680828	88.9	20,30,10,10,30	89|8,9,10,5,10,10,7,10	74|0,9,10,5,4,10,10,10	59.16	58.03	58.595	0.524	0.524	0.524	21	21	21	-7.9	-6.4	-7.15	0	0	121	0	0
P53	68701	0.500675	79.4	20,28,10,10,30	48|9,-8,10,5,10,10,7,10	86|9,6,10,5,10,10,10,10	59.84	59.48	59.66	0.423	0.478	0.4505	26	23	24.5	-7	-8.2	-7.6	0	0	151	38.28	0
P54	4740	0.0345439	74.8	20,29,10,10,30	70|9,2,10,5,7,10,7,10	47.5|8,-4,10,5,-2,10,10,10	59.53	58.94	59.235	0.458	0.435	0.4465	24	23	23.5	-6.7	-5.7	-6.2	0	0	118	0	41.1
P55	121901	0.888383	85.6	20,3,10,10,30	97.5|10,10,10,5,10,10,10,10	90.5|10,10,10,5,4,10,9,10	60.11	60.88	60.495	0.6	0.55	0.575	20	20	20	-7	-6.4	-6.7	0	0	92	37.39	38.04
P56	701240	5.11046	92.8	20,24,10,10,30	86.5|10,6,10,5,10,10,9,10	97.5|10,10,10,5,10,10,10,10	60.87	61.74	61.305	0.478	0.545	0.5115	23	22	22.5	-8.1	-7.6	-7.85	0	0	155	0	0
P57	12664	0.092292	68.1	20,5,10,10,30	97.5|10,10,10,5,10,10,10,10	29.5|10,-16,10,5,10,10,7,10	60.48	61.14	60.81	0.545	0.4	0.4725	22	25	23.5	-8.2	-8.2	-8.2	0	0	94	37.56	0
P6	489	0.00356371	30	20,-19,10,10,30	-12.5|6,-24,10,5,7,10,-6,10	44.5|9,-11,10,7,10,10,10,10	58.58	59.23	58.905	0.36	0.417	0.3885	25	24	24.5	-6.7	-7	-6.85	0	2	69	34.35	34.79
P7	29437	0.214529	57.3	20,5,10,10,30	21|8,-20,10,10,10,10,9,10	70|9,2,10,5,4,10,10,10	58.96	59.6	59.28	0.385	0.458	0.4215	26	24	25	-8.2	-6.4	-7.3	1	0	174	39.14	0
P8	17941	0.130749	82	20,7,10,10,30	86.5|10,6,10,5,10,10,9,10	84|9,6,10,7,7,10,10,10	60.43	59.23	59.83	0.478	0.476	0.477	23	21	22	-8.2	-6.7	-7.45	0	2	172	39	43.33
P9	33950	0.247419	63.5	20,30,3,10,30	-5|7,-26,10,5,10,10,2,10	92.5|10,10,10,5,6,10,9,10	58.87	60.13	59.5	0.321	0.571	0.446	28	21	24.5	-8.2	-6.6	-7.4	0	0	139	0	33.74

## Sheet: Score vs. CTs
Table. Cycle thresholds (CT, qPCR results) vs. Scores and depths of 57 primer pairs.
PrimerID	0.5ng	5ng	10ng	20ng	50ng	Coef	R2	Eff	Score	EqualizedDepth
P1	27.41	23.49	22.47	21.6	20.16	-3.61396	0.99725	0.891056	57	0.320821
P2	27.04	24.94	24.16	23.27	22.29	-2.37923	0.994871	1.63211	37	0.0111721
P3	28.03	26.19	25.05	24.2	22.95	-2.53411	0.977853	1.48093	64.7	0.646576
P4	26.69	24.74	23.95	22.93	21.93	-2.38544	0.986839	1.62549	87.8	2.76813
P18	32.06	27.39	27.87	28.01	28.01	-2.04647	0.655016	2.08068	64.8	0.0463428
P19	23.69	20.24	19.24	17.85	17.4	-3.28729	0.98455	1.01466	76	0.108055
P20	26.67	23.07	22.1	21.16	19.8	-3.42857	0.999166	0.957343	84.8	1.63361
P21	28.85	24.79	23.67	22.92	22.66	-3.25835	0.951667	1.02724	46.3	0.0188825
P22	28.34	25.2	24.42	23.82	22.93	-2.72607	0.989846	1.32717	85.2	3.73049
P23	29.87	25.93	24.83	23.96	22.85	-3.55375	0.993011	0.911581	81.5	1.83774
P24	26.82	23.18	22.11	21.15	19.84	-3.50158	0.999097	0.930124	94.1	1.0252
P54	26.7	22.97	22.07	20.95	19.81	-3.4728	0.997597	0.940673	74.8	0.0345439
P56	28.02	25.16	24.1	23.22	21.93	-3.043	0.998894	1.1312	92.8	5.11046
P57	28.32	25.11	24.06	23.07	21.93	-3.22343	0.999419	1.04281	68.1	0.092292
P5	25.39	21.35	20.14	19.35	18.14	-3.66313	0.99261	0.874954	48.8	0.140384
P6	31.26	26.86	25.74	24.84	23.54	-3.88704	0.992285	0.808279	30	0.00356371
P7	25.95	22.2	21.28	20.15	18.92	-3.53262	0.998524	0.919006	57.3	0.214529
P8	28.27	24.84	23.8	22.73	21.32	-3.47087	0.999917	0.941389	82	0.130749
P9	30.35	26.26	25.27	24.2	22.94	-3.72774	0.996467	0.854637	63.5	0.247419
P10	26.58	23.31	22.35	21.31	20.45	-3.12777	0.995961	1.08793	69.4	0.283435
P11	29.84	25.91	24.93	23.78	22.61	-3.65045	0.99718	0.879052	-3.5	0.00109316
P12	23.82	20.4	19.01	17.96	17.35	-3.37667	0.985652	0.97765	18.6	0.0225701
P13	26.23	22.18	21.31	20.16	18.91	-3.67556	0.996608	0.870974	74.3	4.30071
P22	27.51	24.91	24.18	23.39	22.94	-2.36346	0.987067	1.64916	85.2	3.73049
P55	29.27	25.75	24.93	23.85	22.88	-3.23447	0.996035	1.03784	85.6	0.888383
P14	28.58	25.15	23.85	22.95	21.77	-3.45101	0.997571	0.948815	78.5	0.00275477
P15	24.58	20.87	19.93	19.2	18.15	-3.24274	0.990532	1.03414	82.8	1.79635
P16	30.19	26.94	25.7	24.88	23.82	-3.23625	0.996487	1.03704	31.2	0.0844577
P17	30.21	28.58	27.84	26.38	24.94	-2.58659	0.93457	1.43562	23.2	0.00789263
P25	30.02	26.19	24.95	24.23	22.92	-3.57055	0.994801	0.905764	32.9	0.00528362
P26	25.21	21.33	20.15	19.32	18.32	-3.50934	0.990575	0.92732	42.5	0.0816738
P27	28.27	24.93	23.83	22.9	21.75	-3.29124	0.998831	1.01297	89	2.51454
P28	23.51	20.26	19.24	18.41	17.5	-3.05723	0.995049	1.1237	94.5	1.16769
P29	28.44	24.65	23.64	22.94	21.61	-3.40952	0.994285	0.964699	69.2	2.22621
P30	28.47	25.02	24.02	22.9	21.94	-3.32348	0.996972	0.999354	89.1	3.63865
P31	29.94	25.9	24.82	23.75	22.7	-3.68032	0.993885	0.869457	61.3	0.0535285
P32	NA	29.21	27.13	27	26.96	-1.99969	0.611698	2.16285	54.2	0.402079
P33	21.97	21.71	21.89	22.75	22.94	0.506927	0.480115		73.7	3.8874
P34	29.6	25.87	24.92	23.93	22.95	-3.37483	0.99396	0.978388	-28.1	0.000889105
P35	28.62	24.66	23.93	22.93	21.81	-3.41814	0.992214	0.961357	0.4	0.000298798
P36	28.94	25.4	24.37	23.22	22.24	-3.41112	0.996892	0.964078	0.5	0.0016033
P37	27.44	23.96	23.12	22.14	20.93	-3.25743	0.998608	1.02764	84.7	5.91186
P38	28.93	25.23	24.01	23.25	21.93	-3.51689	0.996581	0.924608	57.2	0.166423
P39	32.05	28.64	26.97	25.47	22.78	-4.52604	0.973715	0.663197	24.6	0.0403231
P40	28.59	24.72	23.93	22.92	21.54	-3.50586	0.996984	0.928577	10	0.192163
P41	29.72	24.37	25.06	24.59	25.96	-2.11254	0.52814	1.97415	32.1	0.00362201
P42	23.92	20.56	19.43	18.55	17.58	-3.22789	0.995677	1.0408	64.8	0.747242
P43	23.77	20.47	19.15	18.62	17.69	-3.10594	0.987143	1.09877	27.7	0.00781246
P44	23.6	19.63	18.62	17.81	16.82	-3.44027	0.988017	0.952876	89.3	3.21741
P45	29.95	26.31	25.14	24.15	22.95	-3.53792	0.998266	0.917132	81.4	0.781079
P46	24.74	20.84	20.27	19.2	17.92	-3.38728	0.993427	0.973432	93.9	0.899803
P47	23.46	20	18.85	18.16	16.75	-3.34582	0.997612	0.990126	93.2	0.403413
P48	28.61	24.89	23.88	22.74	21.58	-3.55102	0.998323	0.912534	68.2	1.22168
P49	30.32	26.38	25.3	24.17	22.94	-3.72568	0.99798	0.855271	36.7	0.0309802
P50	26.58	22.93	21.81	20.85	19.83	-3.43269	0.995386	0.955764	35.2	0.00131179
P51	24.95	21.24	20.3	19.24	18.11	-3.45017	0.997386	0.949129	94.2	2.70493
P52	22.95	19.19	18.41	17.66	16.5	-3.2236	0.990886	1.04273	88.9	0.680828
