# Supplementary material for: High-throughput primer design by scoring in piecewise logistic model for multiple polymerase chain reaction variants
Source: Sci Rep. 2022 Dec 7;12:21136. doi: 10.1038/s41598-022-25561-z (PMC9729204; doi:10.1038/s41598-022-25561-z)
Supplement: Supplementary file 3 — Supplementary Information 3. [file 41598_2022_25561_MOESM3_ESM.xlsx]

## Sheet: Target
Target	Chr	Start	End	Ref	Alt
Rs151242354	chr10	50690735	50690735	G	A
Rs730881297	chr11	108114730	108114732	CAT	C
Rs786201675	chr11	108153564	108153569	CTTTTA	C
Rs397515992	chr11	47356593	47356593	G	A
Rs779709646	chr11	71146710	71146710	C	T
Rs121908006	chr12	121176662	121176662	C	T
Rs111033264	chr1	215956104	215956104	A	G
Rs397517964	chr1	215960207	215960209	CTT	C
Rs727503736	chr1	216420195	216420195	G	T
Rs397518026	chr1	216538426	216538426	A	T
Rs758937799	chr1	235564859	235564861	AAG	A
Rs121918549	chr12	53715207	53715207	G	T
Rs771454167	chr12	88456548	88456549	AC	A
Rs62640570	chr12	88487680	88487680	A	AT
Rs80358810	chr13	32900701	32900701	G	A
Rs80358959	chr13	32905107	32905107	A	T
Rs80359234	chr13	32906576	32906576	C	T
Rs80358631	chr13	32912363	32912363	C	T
Rs397507719	chr13	32912932	32912932	T	G
Rs398122559	chr13	32914979	32914979	C	T
Rs397507860	chr13	32914982	32914982	C	T
Rs121913296	chr13	48919244	48919244	G	T
Rs878853949	chr13	49033916	49033916	C	T
Rs587778868	chr13	49037969	49037969	G	T
Rs371898076	chr14	23896042	23896042	C	T
Rs148434485	chr1	43803817	43803817	C	T
Rs557164942	chr15	42693961	42693961	C	T
Rs119472028	chr15	45396374	45396374	G	A
Rs793888521	chr1	55518037	55518037	G	A
Rs587779406	chr15	72638893	72638893	G	A
Rs80338898	chr15	80465431	80465431	C	T
Rs796052906	chr15	89868687	89868687	G	C
Rs367543028	chr15	91308549	91308549	C	T
Rs771297865	chr16	15831474	15831474	C	T
Rs180177122	chr16	23637587	23637587	C	T
Rs587778587	chr16	23640966	23640966	C	A
Rs104894526	chr16	8905531	8905531	C	T
Rs104894597	chr17	40695717	40695717	C	T
Rs104894565	chr17	41053006	41053006	A	T
Rs397509230	chr17	41215895	41215895	A	C,T
Rs80357418	chr17	41215907	41215907	C	T
Rs80357402	chr17	41244280	41244280	G	A
Rs397508949	chr17	41245351	41245351	C	A
Rs727503791	chr17	7124917	7124917	G	A
Rs545215807	chr17	7124932	7124932	G	A
Rs753108198	chr17	7125993	7125995	CCT	C
Rs875989921	chr19	11224300	11224300	G	A
Rs61751384	chr1	94466422	94466422	C	T
Rs61750152	chr1	94490567	94490567	G	A
Rs121909307	chr20	33530291	33530291	C	T
Rs527236031	chr20	44052963	44052963	C	T
Rs775992753	chr21	44486443	44486443	G	A
Rs587784308	chr21	47822302	47822302	G	T
Rs730881701	chr22	29121266	29121266	G	A
Rs180177166	chr2	241808397	241808397	G	GCA
Rs74315481	chr22	51063871	51063871	G	A
Rs199476366	chr22	51065136	51065136	C	T
Rs201322234	chr2	69590695	69590695	G	A
Rs869025650	chr3	10188287	10188287	G	T
Rs398124546	chr3	132411604	132411604	A	G
Rs104893687	chr3	15677121	15677121	C	T
Rs189115557	chr3	33099712	33099712	C	T
Rs199473282	chr3	38593004	38593004	G	A
Rs875989850	chr3	49759672	49759672	C	T
Rs137854574	chr5	112164616	112164616	C	T
Rs121912707	chr5	125887751	125887751	C	G
Rs267607054	chr5	131726524	131726524	C	T
Rs121434351	chr6	135754263	135754263	C	T
Rs141156009	chr6	43488699	43488699	C	T
Rs768245266	chr7	107323796	107323796	T	TG
Rs147952620	chr7	107330644	107330644	C	T
Rs121908804	chr7	117175441	117175463	TAGGGAGAATGATGATGAAGTAC	T
Rs397508276	chr7	117230432	117230432	T	C,G
Rs121912976	chr7	75615113	75615113	G	A
Rs121964923	chr8	105440299	105440299	T	C
Rs104894089	chr8	38003572	38003572	C	T
Rs121908282	chr8	43028883	43028883	C	T
Rs775078211	chr8	43046638	43046638	C	T
Rs587781718	chr8	90995031	90995033	GTT	G
Rs398123131	chr9	133355792	133355792	G	A

## Sheet: Primer
PrimerID	Seq																ProdsInfo
rs104893687-A-1	TCCTCTGCGGCTGTTACGTGGTTG																637/chr3,rs104893687-A-1,+15676978,||||||||||||||||||||||||,67.08,rs104893687-A-2,-15677614,||||||||||||||||||||||||||||,65.33
rs104893687-A-2	CCTTCCACACCAATTACAACGGACTCTC																637/chr3,rs104893687-A-1,+15676978,||||||||||||||||||||||||,67.08,rs104893687-A-2,-15677614,||||||||||||||||||||||||||||,65.33
rs104894089-A-1	CCAACACAGGCTGAGTCGTGATTC																580/chr8,rs104894089-A-1,-38003710,||||||||||||||||||||||||,63.84,rs104894089-A-2,+38003131,||||||||||||||||||||||||||||||,68.20
rs104894089-A-2	ATTCAGGAGGCTGTGGTGTACTGAGTGGTA																580/chr8,rs104894089-A-1,-38003710,||||||||||||||||||||||||,63.84,rs104894089-A-2,+38003131,||||||||||||||||||||||||||||||,68.20
rs104894526-A-1	CCTGCCCACCTAAAACTGCACATACTTC																613/chr16,rs104894526-A-1,-8905678,||||||||||||||||||||||||||||,65.81,rs104894526-A-2,+8905066,||||||||||||||||||||||||||||||,64.88
rs104894526-A-2	GGCTGGGTTTATGGAAATAAGATATGGCCT																613/chr16,rs104894526-A-1,-8905678,||||||||||||||||||||||||||||,65.81,rs104894526-A-2,+8905066,||||||||||||||||||||||||||||||,64.88
rs104894565-A-1	TGCCAAGGAAATGAGGATGGAGGA																580/chr17,rs104894565-A-1,+41052878,||||||||||||||||||||||||,63.66,rs104894565-A-2,-41053457,||||||||||||||||||||||||||||||||||,66.10
rs104894565-A-2	TGGCCCCATACATCTTTCTTTATGTTACCTCTTC																580/chr17,rs104894565-A-1,+41052878,||||||||||||||||||||||||,63.66,rs104894565-A-2,-41053457,||||||||||||||||||||||||||||||||||,66.10
rs104894597-A-1	CGGCCGTCCCTACAGATGAATACCAG																625/chr17,rs104894597-A-1,+40695582,||||||||||||||||||||||||||,66.38,rs104894597-A-2,-40696206,||||||||||||||||||||||||,67.71
rs104894597-A-2	TGGCCAGGTCCACAGTGTCTCCTC																625/chr17,rs104894597-A-1,+40695582,||||||||||||||||||||||||||,66.38,rs104894597-A-2,-40696206,||||||||||||||||||||||||,67.71
rs111033264-A-1	CCTCAAGCCCTACATGACATATGAGTACAGGA																666/chr1,rs111033264-A-1,-215956270,||||||||||||||||||||||||||||||||,66.70,rs111033264-A-2,+215955605,||||||||||||||||||||||||||||||||||,62.77
rs111033264-A-2	CAAATCTTAGTGTTCGGAAGAAATGCAATACTAT																666/chr1,rs111033264-A-1,-215956270,||||||||||||||||||||||||||||||||,66.70,rs111033264-A-2,+215955605,||||||||||||||||||||||||||||||||||,62.77
rs119472028-A-1	ATTCTCATCCAGGTCATACATGGTAAACATTAGA																672/chr15,rs119472028-A-1,+45396196,||||||||||||||||||||||||||||||||||,63.92,rs119472028-A-2,-45396867,||||||||||||||||||||||||||||||||||,67.03
rs119472028-A-2	ATAGGCTCTCTCACTTTCCATTCCCCTTAACTTC																672/chr15,rs119472028-A-1,+45396196,||||||||||||||||||||||||||||||||||,63.92,rs119472028-A-2,-45396867,||||||||||||||||||||||||||||||||||,67.03
rs121434351-A-1	TCTTCACATAGCTGGTCTTCATTCATAGTCTCTG																590/chr6,rs121434351-A-1,+135754125,||||||||||||||||||||||||||||||||||,65.53,rs121434351-A-2,-135754714,||||||||||||||||||||||||||||||||||,65.01
rs121434351-A-2	TTTACCAACTGTTCAATGTGTGTTTAACCAACAG																590/chr6,rs121434351-A-1,+135754125,||||||||||||||||||||||||||||||||||,65.53,rs121434351-A-2,-135754714,||||||||||||||||||||||||||||||||||,65.01
rs121908006-A-1	GGCCTCCTGACTGCTCTCCGTC																619/chr12,rs121908006-A-1,+121176531,||||||||||||||||||||||,66.47,rs121908006-A-2,-121177149,||||||||||||||||||||||,65.34
rs121908006-A-2	CTCTGCCGGCATCTCTGTCACG																619/chr12,rs121908006-A-1,+121176531,||||||||||||||||||||||,66.47,rs121908006-A-2,-121177149,||||||||||||||||||||||,65.34
rs121908282-A-1	AGGCACTGGGTCAAGTATGAGAACTATCCAGT																632/chr8,rs121908282-A-1,-43029049,||||||||||||||||||||||||||||||||,68.00,rs121908282-A-2,+43028418,||||||||||||||||||||||||,66.21
rs121908282-A-2	CCACACCACACCTGGCCTATGAGT																632/chr8,rs121908282-A-1,-43029049,||||||||||||||||||||||||||||||||,68.00,rs121908282-A-2,+43028418,||||||||||||||||||||||||,66.21
rs121908804-A-1	GCATTGGCACATTTCGTGTGGATC																575/chr7,rs121908804-A-1,+117175308,||||||||||||||||||||||||,63.41,rs121908804-A-2,-117175882,||||||||||||||||||||,66.17;520/chr22,rs121908804-A-2,-39793737,||||||||*|||||||||||,61.77,rs121908804-A-2,+39793218,||||||||*|||||||||||,61.77;578/chr4,rs121908804-A-2,-129022929,###|||||||||||||||||,59.00,rs121908804-A-2,+129022352,||||||||*|||||||||||,61.77
rs121908804-A-2	GGCGCGGTAGCTCATGCCTG																575/chr7,rs121908804-A-1,+117175308,||||||||||||||||||||||||,63.41,rs121908804-A-2,-117175882,||||||||||||||||||||,66.17;520/chr22,rs121908804-A-2,-39793737,||||||||*|||||||||||,61.77,rs121908804-A-2,+39793218,||||||||*|||||||||||,61.77;578/chr4,rs121908804-A-2,-129022929,###|||||||||||||||||,59.00,rs121908804-A-2,+129022352,||||||||*|||||||||||,61.77
rs121909307-A-1	TCCCTGACATACCAAGGATCTCATTACAAGTG																677/chr20,rs121909307-A-1,+33530110,||||||||||||||||||||||||||||||||,65.65,rs121909307-A-2,-33530786,||||||||||||||||||||||||,64.85
rs121909307-A-2	CCGCTCGTCTCTTTGACATCCACA																677/chr20,rs121909307-A-1,+33530110,||||||||||||||||||||||||||||||||,65.65,rs121909307-A-2,-33530786,||||||||||||||||||||||||,64.85
rs121912707-A-1	AGATTGCATCCTCTGACCCCAAGTCCTA																592/chr5,rs121912707-A-1,-125887903,||||||||||||||||||||||||||||,66.64,rs121912707-A-2,+125887312,||||||||||||||||||||||||||||||||||,67.41
rs121912707-A-2	GCCAACTATAGGTCTTTGTATTACCCCCACATGT																592/chr5,rs121912707-A-1,-125887903,||||||||||||||||||||||||||||,66.64,rs121912707-A-2,+125887312,||||||||||||||||||||||||||||||||||,67.41
rs121912976-A-1	CAAGGCTGGCCGCATCAACAAG																650/chr7,rs121912976-A-1,+75614947,||||||||||||||||||||||,64.99,rs121912976-A-2,-75615596,||||||||||||||||||||||||,66.10
rs121912976-A-2	CTCCCTGCCCCCTATTCCAGTGAC																650/chr7,rs121912976-A-1,+75614947,||||||||||||||||||||||,64.99,rs121912976-A-2,-75615596,||||||||||||||||||||||||,66.10
rs121913296-A-1	TGTGTTAAATAATTCCCAGAATCTAATTGTGAAC																673/chr13,rs121913296-A-1,-48919417,||||||||||||||||||||||||||||||||||,61.42,rs121913296-A-2,+48918745,||||||||||||||||||||||||||||||||||,65.47
rs121913296-A-2	GGTGGCTTTGGAGATAGAAAATGGTTACTTACAG																673/chr13,rs121913296-A-1,-48919417,||||||||||||||||||||||||||||||||||,61.42,rs121913296-A-2,+48918745,||||||||||||||||||||||||||||||||||,65.47
rs121918549-A-1	GGTACCCGTCCGCATACGAATCTAGC																634/chr12,rs121918549-A-1,-53715357,||||||||||||||||||||||||||,66.62,rs121918549-A-2,+53714724,||||||||||||||||||||||||||||||,66.27
rs121918549-A-2	TCAGCCTCTTTCTTACATAGCAAACGCTCA																634/chr12,rs121918549-A-1,-53715357,||||||||||||||||||||||||||,66.62,rs121918549-A-2,+53714724,||||||||||||||||||||||||||||||,66.27
rs121964923-A-1	ATTCTCCATTGGATTTTTCTGACTTCAATTGA																642/chr8,rs121964923-A-1,-105440475,||||||||||||||||||||||||||||||||,62.39,rs121964923-A-2,+105439834,||||||||||||||||||||||||,63.15
rs121964923-A-2	CATTCGTGCCAATGACACATGACG																642/chr8,rs121964923-A-1,-105440475,||||||||||||||||||||||||||||||||,62.39,rs121964923-A-2,+105439834,||||||||||||||||||||||||,63.15
rs137854574-A-1	ACCACGGCTAGCCAGAATTTCTTTCTTAATAGAT																649/chr5,rs137854574-A-1,+112164433,||||||||||||||||||||||||||||||||||,65.92,rs137854574-A-2,-112165081,||||||||||||||||||||||||||||||,66.26
rs137854574-A-2	TTGGGCAGATCACAAAGTCAGGAGTAGTTC																649/chr5,rs137854574-A-1,+112164433,||||||||||||||||||||||||||||||||||,65.92,rs137854574-A-2,-112165081,||||||||||||||||||||||||||||||,66.26
rs141156009-A-1	ATTTGGGATGCTGTTCAAGTTAGGACCTAA																627/chr6,rs141156009-A-1,+43488520,||||||||||||||||||||||||||||||,64.44,rs141156009-A-2,-43489146,||||||||||||||||||||||||||||||,66.96
rs141156009-A-2	TCCCAGAAAACTCAGGATCCCTAGTCACAC																627/chr6,rs141156009-A-1,+43488520,||||||||||||||||||||||||||||||,64.44,rs141156009-A-2,-43489146,||||||||||||||||||||||||||||||,66.96
rs147952620-A-1	GGCATGGGAGTTTTCATTCTTAATGTACTTCC																658/chr7,rs147952620-A-1,+107330468,||||||||||||||||||||||||||||||||,64.44,rs147952620-A-2,-107331125,||||||||||||||||||||||,66.16
rs147952620-A-2	ACGCCCCTGGAGGAAGTTCCTG																658/chr7,rs147952620-A-1,+107330468,||||||||||||||||||||||||||||||||,64.44,rs147952620-A-2,-107331125,||||||||||||||||||||||,66.16
rs148434485-A-1	AGGGGAGGTAGAGTAAGAGGCTCTCCTGCT																644/chr1,rs148434485-A-1,+43803673,||||||||||||||||||||||||||||||,70.12,rs148434485-A-2,-43804316,||||||||||||||||||||||||||||,66.64
rs148434485-A-2	GAAAGAAGAGACGCACTTCCTCCTGGTC																644/chr1,rs148434485-A-1,+43803673,||||||||||||||||||||||||||||||,70.12,rs148434485-A-2,-43804316,||||||||||||||||||||||||||||,66.64
rs151242354-A-1	TTCGCACCCCTCATCGGATCATTC																665/chr10,rs151242354-A-1,-50690908,||||||||||||||||||||||||,64.79,rs151242354-A-2,+50690244,||||||||||||||||||||||||||,65.16
rs151242354-A-2	CCCAGAATCAGGTTAAGGGGCATGTC																665/chr10,rs151242354-A-1,-50690908,||||||||||||||||||||||||,64.79,rs151242354-A-2,+50690244,||||||||||||||||||||||||||,65.16
rs180177122-A-1	TGCCATTGTGTCAGAATCCTTCAGGT																631/chr16,rs180177122-A-1,-23637732,||||||||||||||||||||||||||,64.52,rs180177122-A-2,+23637102,||||||||||||||||||||||||||||||||,63.85
rs180177122-A-2	GAGCAGGACTCCATCTCAATAAAAAGAAGAAG																631/chr16,rs180177122-A-1,-23637732,||||||||||||||||||||||||||,64.52,rs180177122-A-2,+23637102,||||||||||||||||||||||||||||||||,63.85
rs180177166-A-1	AGTGACCCCCTTCCCTCGTCCA																589/chr2,rs180177166-A-1,-241808528,||||||||||||||||||||||,66.75,rs180177166-A-2,+241807940,||||||||||||||||||||||||||||||||||,68.10
rs180177166-A-2	ACTTCTCTCACCCCTGAGCTAAGCAGAATAAGAG																589/chr2,rs180177166-A-1,-241808528,||||||||||||||||||||||,66.75,rs180177166-A-2,+241807940,||||||||||||||||||||||||||||||||||,68.10
rs189115557-A-1	AAGCTGCAATTTCTGTTACTACAAACACCAACCT																665/chr3,rs189115557-A-1,+33099549,||||||||||||||||||||||||||||||||||,67.12,rs189115557-A-2,-33100213,||||||||||||||||||||||||||||||,66.26
rs189115557-A-2	GGAGTGTGTGGGTCTGTGTAAATCTAGACG																665/chr3,rs189115557-A-1,+33099549,||||||||||||||||||||||||||||||||||,67.12,rs189115557-A-2,-33100213,||||||||||||||||||||||||||||||,66.26
rs199473282-A-1	GTAGATGAACATGACGAGGAAGAGCAGCAG																638/chr3,rs199473282-A-1,+38592850,||||||||||||||||||||||||||||||,66.74,rs199473282-A-2,-38593487,||||||||||||||||||||||||,66.86
rs199473282-A-2	GCACCTAGGAGATCCCAAGGCTGC																638/chr3,rs199473282-A-1,+38592850,||||||||||||||||||||||||||||||,66.74,rs199473282-A-2,-38593487,||||||||||||||||||||||||,66.86
rs199476366-A-1	CGCCCCTTCTTCCTGTACTATGCCTC																613/chr22,rs199476366-A-1,-51065291,||||||||||||||||||||||||||,66.37,rs199476366-A-2,+51064679,||||||||||||||||||||||,65.44
rs199476366-A-2	GCCTCGGGACATACGCATGGTC																613/chr22,rs199476366-A-1,-51065291,||||||||||||||||||||||||||,66.37,rs199476366-A-2,+51064679,||||||||||||||||||||||,65.44
rs201322234-A-1	CCAGCACTCTCAGCTCCATATGCTCTCTAC																548/chr7,rs201322234-A-2,-129570657,|||||||||*||||||||||,61.19,rs201322234-A-2,+129570110,|||||||||*||||||||||,61.19;601/chr19,rs201322234-A-2,-12851400,|||||||||*||||||||||,61.19,rs201322234-A-2,+12850800,|||||||||*||||||||||,61.19;636/chr2,rs201322234-A-1,+69590521,||||||||||||||||||||||||||||||,67.49,rs201322234-A-2,-69591156,||||||||||||||||||||,65.58
rs201322234-A-2	TCCTGCCTCTGCCTCCGGAG																548/chr7,rs201322234-A-2,-129570657,|||||||||*||||||||||,61.19,rs201322234-A-2,+129570110,|||||||||*||||||||||,61.19;601/chr19,rs201322234-A-2,-12851400,|||||||||*||||||||||,61.19,rs201322234-A-2,+12850800,|||||||||*||||||||||,61.19;636/chr2,rs201322234-A-1,+69590521,||||||||||||||||||||||||||||||,67.49,rs201322234-A-2,-69591156,||||||||||||||||||||,65.58
rs267607054-A-1	TGGGCTATTTTGGGCTTTCGCTTG																614/chr5,rs267607054-A-1,+131726396,||||||||||||||||||||||||,64.38,rs267607054-A-2,-131727009,||||||||||||||||||||||||||||||||,66.45
rs267607054-A-2	GCCTGGCTTGTTTTCTTGTGTATCGTTATCAC																614/chr5,rs267607054-A-1,+131726396,||||||||||||||||||||||||,64.38,rs267607054-A-2,-131727009,||||||||||||||||||||||||||||||||,66.45
rs367543028-A-1	GCACCAGGGACAATATGCCTTGGT																632/chr15,rs367543028-A-1,+91308411,||||||||||||||||||||||||,65.23,rs367543028-A-2,-91309042,||||||||||||||||||||||||||||||||||,64.03
rs367543028-A-2	TAGAATGCATTCATTTACTTCCTTAAACTCAGCC																632/chr15,rs367543028-A-1,+91308411,||||||||||||||||||||||||,65.23,rs367543028-A-2,-91309042,||||||||||||||||||||||||||||||||||,64.03
rs371898076-A-1	TCATCTCTGTGACTTCTCGAATTCTCTCCATC																635/chr14,rs371898076-A-1,-23896193,||||||||||||||||||||||||||||||||,65.44,rs371898076-A-2,+23895559,||||||||||||||||||||||||||||||,66.87
rs371898076-A-2	TGGCCCAAGTTCACTAAGCTGATCAAGAAC																635/chr14,rs371898076-A-1,-23896193,||||||||||||||||||||||||||||||||,65.44,rs371898076-A-2,+23895559,||||||||||||||||||||||||||||||,66.87
rs397507719-A-1	TTCCCGCTAGCTGTATGAAAACCCAATAGA																583/chr13,rs397507719-A-1,-32913081,||||||||||||||||||||||||||||||,65.77,rs397507719-A-2,+32912499,||||||||||||||||||||||||||||||||||,63.96
rs397507719-A-2	TTGATGGCAGTGATTCAAGTAAAAATGATACTGT																583/chr13,rs397507719-A-1,-32913081,||||||||||||||||||||||||||||||,65.77,rs397507719-A-2,+32912499,||||||||||||||||||||||||||||||||||,63.96
rs397508276-A-1	AGAGGTAAAATGCAATCTATGATGGGACAGTCTG																640/chr7,rs397508276-A-1,-117230580,||||||||||||||||||||||||||||||||||,66.12,rs397508276-A-2,+117229941,||||||||||||||||||||||||||,63.48
rs397508276-A-2	TGTCCTCACCAAAACCCAACATCTTC																640/chr7,rs397508276-A-1,-117230580,||||||||||||||||||||||||||||||||||,66.12,rs397508276-A-2,+117229941,||||||||||||||||||||||||||,63.48
rs397508949-A-1	CCTTCCCTAGAGTGCTAACTTCCAGTAACGAGAT																675/chr17,rs397508949-A-1,+41245168,||||||||||||||||||||||||||||||||||,67.91,rs397508949-A-2,-41245842,||||||||||||||||||||||||||||||||,64.80
rs397508949-A-2	ACCCAATAGAATCACTCGAAAAAGAATCTGCT																675/chr17,rs397508949-A-1,+41245168,||||||||||||||||||||||||||||||||||,67.91,rs397508949-A-2,-41245842,||||||||||||||||||||||||||||||||,64.80
rs397509230_rs80357418-A-1	TGATCTTGGGAGTGTAAAAAACTGAGGCTC																636/chr17,rs397509230_rs80357418-A-1,-41216071,||||||||||||||||||||||||||||||,65.00,rs397509230_rs80357418-A-2,+41215436,||||||||||||||||||||||||||||||,67.36
rs397509230_rs80357418-A-2	TGCTCTTTTCACGGAGATAGAGAGGTCAGC																636/chr17,rs397509230_rs80357418-A-1,-41216071,||||||||||||||||||||||||||||||,65.00,rs397509230_rs80357418-A-2,+41215436,||||||||||||||||||||||||||||||,67.36
rs397515992-A-1	TGACAGAGCACACATCGATACTGGTGAA																625/chr11,rs397515992-A-1,-47356730,||||||||||||||||||||||||||||,65.78,rs397515992-A-2,+47356106,||||||||||||||||||||||||||||||||||,64.92
rs397515992-A-2	CCTTTCTGCACTTTTTTTTTTTTTGAGACGTTGT																625/chr11,rs397515992-A-1,-47356730,||||||||||||||||||||||||||||,65.78,rs397515992-A-2,+47356106,||||||||||||||||||||||||||||||||||,64.92
rs397517964-A-1	GGCAGATGAACACATTTCTTCAATTGATGC																651/chr1,rs397517964-A-1,+215960058,||||||||||||||||||||||||||||||,64.05,rs397517964-A-2,-215960708,||||||||||||||||||||||||||||||||||,62.53
rs397517964-A-2	CACAGGAAGTGTAAATTCTCAAATATCACATTCT																651/chr1,rs397517964-A-1,+215960058,||||||||||||||||||||||||||||||,64.05,rs397517964-A-2,-215960708,||||||||||||||||||||||||||||||||||,62.53
rs397518026-A-1	AACTTACCATTTAAACTCTGTCCTATTTGCACAG																620/chr1,rs397518026-A-1,+216538288,||||||||||||||||||||||||||||||||||,64.11,rs397518026-A-2,-216538907,||||||||||||||||||||||||||||||||||,66.24
rs397518026-A-2	ACCGGATACCAATACCCAAGACAGTAAATTCAAG																620/chr1,rs397518026-A-1,+216538288,||||||||||||||||||||||||||||||||||,64.11,rs397518026-A-2,-216538907,||||||||||||||||||||||||||||||||||,66.24
rs398122559_rs397507860-A-1	AAGAGAAACCCAGAGCACTGTGTAAACTCAGA																647/chr13,rs398122559_rs397507860-A-1,+32914823,||||||||||||||||||||||||||||||||,67.18,rs398122559_rs397507860-A-2,-32915469,||||||||||||||||||||||||||||,65.73
rs398122559_rs397507860-A-2	TCCCCCAAACTGACTACACAAAAATGGC																647/chr13,rs398122559_rs397507860-A-1,+32914823,||||||||||||||||||||||||||||||||,67.18,rs398122559_rs397507860-A-2,-32915469,||||||||||||||||||||||||||||,65.73
rs398123131-A-1	ACCCGGCTCAGATGTCCTCTTGAGTC																592/chr9,rs398123131-A-1,+133355622,||||||||||||||||||||||||||,67.47,rs398123131-A-2,-133356213,||||||||||||||||||||||,63.43
rs398123131-A-2	CATGCGGCCTTAATGACCACGA																592/chr9,rs398123131-A-1,+133355622,||||||||||||||||||||||||||,67.47,rs398123131-A-2,-133356213,||||||||||||||||||||||,63.43
rs398124546-A-1	AAGAATTATGGAACTTTTAATGGCCGTTAGTTAC																596/chr3,rs398124546-A-1,-132411742,||||||||||||||||||||||||||||||||||,62.91,rs398124546-A-2,+132411147,||||||||||||||||||||||||||||||||||,63.77
rs398124546-A-2	TGCATGACTGTATAATAATACCGCAATTCAATGA																596/chr3,rs398124546-A-1,-132411742,||||||||||||||||||||||||||||||||||,62.91,rs398124546-A-2,+132411147,||||||||||||||||||||||||||||||||||,63.77
rs527236031-A-1	ATGGGCTACAGAGAAGCAGAGAGATGGC																609/chr20,rs527236031-A-1,-44053140,||||||||||||||||||||||||||||,67.55,rs527236031-A-2,+44052532,||||||||||||||||||||||||||||||||,66.41
rs527236031-A-2	AAATTCCCAGGTGGTTCTGTGAACTTCTTCTT																609/chr20,rs527236031-A-1,-44053140,||||||||||||||||||||||||||||,67.55,rs527236031-A-2,+44052532,||||||||||||||||||||||||||||||||,66.41
rs557164942-A-1	GCTCTGTGGGTCACTGGGTATTGAGG																624/chr15,rs557164942-A-1,-42694121,||||||||||||||||||||||||||,66.51,rs557164942-A-2,+42693498,||||||||||||||||||||||||||||,66.99
rs557164942-A-2	CAGGAAGGGTGAGGTGAGAGGAGAAGAG																624/chr15,rs557164942-A-1,-42694121,||||||||||||||||||||||||||,66.51,rs557164942-A-2,+42693498,||||||||||||||||||||||||||||,66.99
rs587778587-A-1	AGCCCAGCAAAACCACATACCACC																644/chr16,rs587778587-A-1,-23641134,||||||||||||||||||||||||,65.64,rs587778587-A-2,+23640491,||||||||||||||||||||||||||||||||||,66.16
rs587778587-A-2	GACACGAGACACTGGAAGAGAATATTCTTCTGAC																644/chr16,rs587778587-A-1,-23641134,||||||||||||||||||||||||,65.64,rs587778587-A-2,+23640491,||||||||||||||||||||||||||||||||||,66.16
rs587778868-A-1	TGGTATTTTTTAAGAACAAAACCATGTAATAAAATTCTGA																657/chr13,rs587778868-A-1,+49037800,||||||||||||||||||||||||||||||||||||||||,62.42,rs587778868-A-2,-49038456,||||||||||||||||||||||||||||||||||,65.16
rs587778868-A-2	ACTCACTTTCCACAGAACAATATGAAATGTGTCA																657/chr13,rs587778868-A-1,+49037800,||||||||||||||||||||||||||||||||||||||||,62.42,rs587778868-A-2,-49038456,||||||||||||||||||||||||||||||||||,65.16
rs587779406-A-1	TCATACAGGTGTGGCGAGAGGATATTCC																580/chr15,rs587779406-A-1,-72639035,||||||||||||||||||||||||||||,65.56,rs587779406-A-2,+72638456,||||||||||||||||||||||||||||||||,68.36
rs587779406-A-2	GCTCTCTCTCAGGCCTGAAAGAAGGGTACTAG																580/chr15,rs587779406-A-1,-72639035,||||||||||||||||||||||||||||,65.56,rs587779406-A-2,+72638456,||||||||||||||||||||||||||||||||,68.36
rs587781718-A-1	CCTGTGAACTCTCTCTCACATACAAACCAAGAGA																633/chr8,rs587781718-A-1,+90994858,||||||||||||||||||||||||||||||||||,67.03,rs587781718-A-2,-90995490,||||||||||||||||||||||||||||||||||,63.09
rs587781718-A-2	AAGTTCCAAACATAATATTGTGATTGTTGCTAGG																633/chr8,rs587781718-A-1,+90994858,||||||||||||||||||||||||||||||||||,67.03,rs587781718-A-2,-90995490,||||||||||||||||||||||||||||||||||,63.09
rs587784308-A-1	TGCTTTAGGCATGTGCATTTAAATATCTCAAAGC																617/chr21,rs587784308-A-1,+47822129,||||||||||||||||||||||||||||||||||,65.14,rs587784308-A-2,-47822745,||||||||||||||||||||||||||,66.41
rs587784308-A-2	TCACCTCCTTGAGAAGAGCAAGCCAC																617/chr21,rs587784308-A-1,+47822129,||||||||||||||||||||||||||||||||||,65.14,rs587784308-A-2,-47822745,||||||||||||||||||||||||||,66.41
rs61750152-A-1	AAATCTACTGCCCTGATCATACATAAATTGAGAG																664/chr1,rs61750152-A-1,+94490399,||||||||||||||||||||||||||||||||||,63.24,rs61750152-A-2,-94491062,||||||||||||||||||||||||||||||,65.17
rs61750152-A-2	GTCGAGATTTGATCCCAGGGTTTATTGGAG																664/chr1,rs61750152-A-1,+94490399,||||||||||||||||||||||||||||||||||,63.24,rs61750152-A-2,-94491062,||||||||||||||||||||||||||||||,65.17
rs61751384-A-1	CCTCACATCCCACAGGCAAGAGATTC																584/chr1,rs61751384-A-1,-94466572,||||||||||||||||||||||||||,65.12,rs61751384-A-2,+94465989,||||||||||||||||||||||||||||,67.19
rs61751384-A-2	GATGGGTCCTCAAGTCAGTTGGTCTCCT																584/chr1,rs61751384-A-1,-94466572,||||||||||||||||||||||||||,65.12,rs61751384-A-2,+94465989,||||||||||||||||||||||||||||,67.19
rs62640570-A-1	TCAAACCTCAGCAAATTTGGTTTCCAATTC																597/chr12,rs62640570-A-1,+88487541,||||||||||||||||||||||||||||||,63.68,rs62640570-A-2,-88488137,||||||||||||||||||||||||||||||||||,66.14
rs62640570-A-2	AAGTCACATTGCTTTACTGCATTGCTTCTCATAC																597/chr12,rs62640570-A-1,+88487541,||||||||||||||||||||||||||||||,63.68,rs62640570-A-2,-88488137,||||||||||||||||||||||||||||||||||,66.14
rs727503736-A-1	CTCCCTGGGACTGTCTGTAATGCTAAGACA																634/chr1,rs727503736-A-1,-216420329,||||||||||||||||||||||||||||||,66.98,rs727503736-A-2,+216419696,||||||||||||||||||||||||||||||||||,65.64
rs727503736-A-2	ATCCGATCGGCTGAGTTTTATCTAAAGTATCCTC																634/chr1,rs727503736-A-1,-216420329,||||||||||||||||||||||||||||||,66.98,rs727503736-A-2,+216419696,||||||||||||||||||||||||||||||||||,65.64
rs727503791_rs545215807-A-1	CAGCCATCTGATAATCTAAGTGCCAACTGG																666/chr17,rs727503791_rs545215807-A-1,-7125091,||||||||||||||||||||||||||||||,65.40,rs727503791_rs545215807-A-2,+7124426,||||||||||||||||||||||||||||||||,66.79
rs727503791_rs545215807-A-2	CAGACTCAGCTCTTTTGCCATAGACCTAGAGA																666/chr17,rs727503791_rs545215807-A-1,-7125091,||||||||||||||||||||||||||||||,65.40,rs727503791_rs545215807-A-2,+7124426,||||||||||||||||||||||||||||||||,66.79
rs730881297-A-1	GTTTTAAAATCCTTTTTCTGTATGGGATTATGGA																665/chr11,rs730881297-A-1,+108114567,||||||||||||||||||||||||||||||||||,61.43,rs730881297-A-2,-108115231,||||||||||||||||||||||||||||||||||,62.20
rs730881297-A-2	AAATGTTTCACATTATACATTGAGTACTGCCATA																665/chr11,rs730881297-A-1,+108114567,||||||||||||||||||||||||||||||||||,61.43,rs730881297-A-2,-108115231,||||||||||||||||||||||||||||||||||,62.20
rs730881701-A-1	GCAATTTTTAAACGTTTGATACATGAAATTCAAC																635/chr22,rs730881701-A-1,-29121419,||||||||||||||||||||||||||||||||||,61.22,rs730881701-A-2,+29120785,||||||||||||||||||||||,63.76;613/chr22,rs730881701-A-2,-36159395,||||||||||||*|||||||||,61.41,rs730881701-A-2,+36158783,|||||||||||||*||||||||,61.79;610/chr19,rs730881701-A-2,-22011303,|||||||||||||*||||||||,61.79,rs730881701-A-2,+22010694,|||||||||||||*||||||||,61.79
rs730881701-A-2	CTCAGGTGATCCATCCGCCTCA																635/chr22,rs730881701-A-1,-29121419,||||||||||||||||||||||||||||||||||,61.22,rs730881701-A-2,+29120785,||||||||||||||||||||||,63.76;613/chr22,rs730881701-A-2,-36159395,||||||||||||*|||||||||,61.41,rs730881701-A-2,+36158783,|||||||||||||*||||||||,61.79;610/chr19,rs730881701-A-2,-22011303,|||||||||||||*||||||||,61.79,rs730881701-A-2,+22010694,|||||||||||||*||||||||,61.79
rs74315481-A-1	GTGCGGACTGGAAAGTACAAGGCTCA																617/chr22,rs74315481-A-1,-51064046,||||||||||||||||||||||||||,66.83,rs74315481-A-2,+51063430,||||||||||||||||||||||||,63.08
rs74315481-A-2	CCCAGGATTGGACGAATTGTCACA																617/chr22,rs74315481-A-1,-51064046,||||||||||||||||||||||||||,66.83,rs74315481-A-2,+51063430,||||||||||||||||||||||||,63.08
rs753108198-A-1	CAGCCATGCCAAACCTTCCATTGT																650/chr17,rs753108198-A-1,-7126143,||||||||||||||||||||||||,64.36,rs753108198-A-2,+7125494,||||||||||||||||||||||||||||,66.89
rs753108198-A-2	AGTAATGGGGGCCTAGCAGACATCTTCA																650/chr17,rs753108198-A-1,-7126143,||||||||||||||||||||||||,64.36,rs753108198-A-2,+7125494,||||||||||||||||||||||||||||,66.89
rs758937799-A-1	CCATTCCCTCCTCCCCAAGTGGTATC																638/chr1,rs758937799-A-1,+235564689,||||||||||||||||||||||||||,65.95,rs758937799-A-2,-235565326,||||||||||||||||||||||||||||||,65.16
rs758937799-A-2	ATGGTGGCTCAACATTCCACTATTCAGATG																638/chr1,rs758937799-A-1,+235564689,||||||||||||||||||||||||||,65.95,rs758937799-A-2,-235565326,||||||||||||||||||||||||||||||,65.16
rs768245266-A-1	CGCTGGTTGAGATTTTTCAAAATATTGGTGATAC																594/chr7,rs768245266-A-1,+107323648,||||||||||||||||||||||||||||||||||,64.01,rs768245266-A-2,-107324241,||||||||||||||||||||||||||||,65.55
rs768245266-A-2	GGTGTTAACCGTACATGTTCTGCCATGT																594/chr7,rs768245266-A-1,+107323648,||||||||||||||||||||||||||||||||||,64.01,rs768245266-A-2,-107324241,||||||||||||||||||||||||||||,65.55
rs771297865-A-1	AGGTGCTGTTCATCGGGAGATAATGG																657/chr16,rs771297865-A-1,-15831639,||||||||||||||||||||||||||,64.48,rs771297865-A-2,+15830983,||||||||||||||||||||||||||,63.15
rs771297865-A-2	ACTCATTGGGCAATCGGAAATTCAGA																657/chr16,rs771297865-A-1,-15831639,||||||||||||||||||||||||||,64.48,rs771297865-A-2,+15830983,||||||||||||||||||||||||||,63.15
rs771454167-A-1	GCACTTGTAGAGGCATATCAGTACTTTTACAACA																624/chr12,rs771454167-A-1,+88456365,||||||||||||||||||||||||||||||||||,65.07,rs771454167-A-2,-88456988,||||||||||||||||||||||||||||||||||,62.29
rs771454167-A-2	TTATTTATTTATTTACTCAGGGCACTAATCTGCC																624/chr12,rs771454167-A-1,+88456365,||||||||||||||||||||||||||||||||||,65.07,rs771454167-A-2,-88456988,||||||||||||||||||||||||||||||||||,62.29
rs775078211-A-1	GAGAGGGAACATCTGGAGAACCTAACGTAGTC																659/chr8,rs775078211-A-1,+43046457,||||||||||||||||||||||||||||||||,66.96,rs775078211-A-2,-43047115,||||||||||||||||||||||||,64.98;487/chr18,rs775078211-A-2,-77434483,##|||||||||||||||*||||||,59.34,rs775078211-A-2,+77433997,|||||*||||||||||||||||||,60.75;770/chr1,rs775078211-A-2,-89320229,||||*|||||||||||||||||||,57.15,rs775078211-A-2,+89319460,##|||||*||||||||||||||||,54.95
rs775078211-A-2	TGGGCGACAGAGCAAGATTCCATC																659/chr8,rs775078211-A-1,+43046457,||||||||||||||||||||||||||||||||,66.96,rs775078211-A-2,-43047115,||||||||||||||||||||||||,64.98;487/chr18,rs775078211-A-2,-77434483,##|||||||||||||||*||||||,59.34,rs775078211-A-2,+77433997,|||||*||||||||||||||||||,60.75;770/chr1,rs775078211-A-2,-89320229,||||*|||||||||||||||||||,57.15,rs775078211-A-2,+89319460,##|||||*||||||||||||||||,54.95
rs775992753-A-1	GGCATGGGTAGGGGACAGCC																640/chr21,rs775992753-A-1,+44486299,||||||||||||||||||||,64.73,rs775992753-A-2,-44486938,||||||||||||||||||||||||,64.88;985/chr2,rs775992753-A-1,-213804302,#####|||*|||||||||||,48.99,rs775992753-A-1,+213803318,#####|||*|||||||||||,48.99
rs775992753-A-2	AGAGTATGCGAGTCCCCATCCGAT																640/chr21,rs775992753-A-1,+44486299,||||||||||||||||||||,64.73,rs775992753-A-2,-44486938,||||||||||||||||||||||||,64.88;985/chr2,rs775992753-A-1,-213804302,#####|||*|||||||||||,48.99,rs775992753-A-1,+213803318,#####|||*|||||||||||,48.99
rs779709646-A-1	GTACCACCCCGTGCAGCTGTCC																653/chr11,rs779709646-A-1,-71146871,||||||||||||||||||||||,67.47,rs779709646-A-2,+71146219,||||||||||||||||||||||||||,65.05
rs779709646-A-2	CTGGACACTCGGAATTCCCTTGAAGG																653/chr11,rs779709646-A-1,-71146871,||||||||||||||||||||||,67.47,rs779709646-A-2,+71146219,||||||||||||||||||||||||||,65.05
rs786201675-A-1	ATTTTTCTTAACACATTGACTTTTTGGTTCGTGC																614/chr11,rs786201675-A-1,+108153401,||||||||||||||||||||||||||||||||||,64.51,rs786201675-A-2,-108154014,||||||||||||||||||||||||||||||||||,65.45
rs786201675-A-2	AGCAACAGAAAAGAAAAACAAGGCAGAAATAACC																614/chr11,rs786201675-A-1,+108153401,||||||||||||||||||||||||||||||||||,64.51,rs786201675-A-2,-108154014,||||||||||||||||||||||||||||||||||,65.45
rs793888521-A-1	TGCAACCCAGGAGTACAGCTGCAA																615/chr1,rs793888521-A-1,-55518190,||||||||||||||||||||||||,66.61,rs793888521-A-2,+55517576,||||||||||||||||||||||||||||||||,67.04
rs793888521-A-2	AGACTCGGTGAGCTGTGAAAGGCTATAATAGG																615/chr1,rs793888521-A-1,-55518190,||||||||||||||||||||||||,66.61,rs793888521-A-2,+55517576,||||||||||||||||||||||||||||||||,67.04
rs796052906-A-1	GCGGGTCACACCTAAACTCATGGCAC																639/chr15,rs796052906-A-1,-89868842,||||||||||||||||||||||||||,67.81,rs796052906-A-2,+89868204,||||||||||||||||||||||||,65.85
rs796052906-A-2	TCCCTCCCAGAGCTCTGAGATCCA																639/chr15,rs796052906-A-1,-89868842,||||||||||||||||||||||||||,67.81,rs796052906-A-2,+89868204,||||||||||||||||||||||||,65.85
rs80338898-A-1	GAGCTTCCCTCCTGATGGTCTGCA																651/chr15,rs80338898-A-1,-80465594,||||||||||||||||||||||||,66.01,rs80338898-A-2,+80464944,||||||||||||||||||||||||||||||||||,67.03
rs80338898-A-2	GCACAGGGAGATTTCAGTTAGTTGCTGAACTAAG																651/chr15,rs80338898-A-1,-80465594,||||||||||||||||||||||||,66.01,rs80338898-A-2,+80464944,||||||||||||||||||||||||||||||||||,67.03
rs80357402-A-1	CTGAGATGCATGACTACTTCCCATAGGCTG																638/chr17,rs80357402-A-1,+41244116,||||||||||||||||||||||||||||||,66.27,rs80357402-A-2,-41244753,||||||||||||||||||||||||||||||||,65.42
rs80357402-A-2	TTGGTCAGAAAGATAAGCCAGTTGATAATGCC																638/chr17,rs80357402-A-1,+41244116,||||||||||||||||||||||||||||||,66.27,rs80357402-A-2,-41244753,||||||||||||||||||||||||||||||||,65.42
rs80358631-A-1	TTGAATCACTGCCATCAAATTCTAAGTTATGAGA																603/chr13,rs80358631-A-1,-32912516,||||||||||||||||||||||||||||||||||,63.45,rs80358631-A-2,+32911914,||||||||||||||||||||||||||||||||,64.59
rs80358631-A-2	CATTTGAAGTGCCTGAAAACCAGATGACTATC																603/chr13,rs80358631-A-1,-32912516,||||||||||||||||||||||||||||||||||,63.45,rs80358631-A-2,+32911914,||||||||||||||||||||||||||||||||,64.59
rs80358810-A-1	CCTCATACAGGCAATTCAGTAAACGTTAAGTGAA																672/chr13,rs80358810-A-1,+32900523,||||||||||||||||||||||||||||||||||,65.40,rs80358810-A-2,-32901194,||||||||||||||||||||||||||||||||||,62.83
rs80358810-A-2	AATTACACTTGTGGAATTTAAGACCTCAATTCAG																672/chr13,rs80358810-A-1,+32900523,||||||||||||||||||||||||||||||||||,65.40,rs80358810-A-2,-32901194,||||||||||||||||||||||||||||||||||,62.83
rs80358959-A-1	AAAAATTTTTGGACCTAGGTTGATTGCAGATAAC																657/chr13,rs80358959-A-1,+32904924,||||||||||||||||||||||||||||||||||,63.56,rs80358959-A-2,-32905580,||||||||||||||||||||||||||||||||,66.99
rs80358959-A-2	TCACAGGCACACCAAGTTAGTTTCTACTCTCA																657/chr13,rs80358959-A-1,+32904924,||||||||||||||||||||||||||||||||||,63.56,rs80358959-A-2,-32905580,||||||||||||||||||||||||||||||||,66.99
rs80359234-A-1	GGATTTGGAAAAACATCAGGGAATTCATTTAAAG																648/chr13,rs80359234-A-1,+32906408,||||||||||||||||||||||||||||||||||,62.70,rs80359234-A-2,-32907055,||||||||||||||||||||||||||||||||,66.59
rs80359234-A-2	GCAGTCTGTATGAGATTCAAGATGCTGCTCTT																648/chr13,rs80359234-A-1,+32906408,||||||||||||||||||||||||||||||||||,62.70,rs80359234-A-2,-32907055,||||||||||||||||||||||||||||||||,66.59
rs869025650-A-1	GAGAATAGGATACAAAAAGATTGGATAACGTGCC																654/chr3,rs869025650-A-1,-10188455,||||||||||||||||||||||||||||||||||,64.29,rs869025650-A-2,+10187802,||||||||||||||||||||||||||||||||,66.40
rs869025650-A-2	GTGTAGGTCAGGGGAAATGGAGAAAATAGGTG																654/chr3,rs869025650-A-1,-10188455,||||||||||||||||||||||||||||||||||,64.29,rs869025650-A-2,+10187802,||||||||||||||||||||||||||||||||,66.40
rs875989850-A-1	CTGATGCATCCCTCCCTACAGGCTTC																638/chr3,rs875989850-A-1,-49759812,||||||||||||||||||||||||||,66.42,rs875989850-A-2,+49759175,||||||||||||||||||||||||||,64.29
rs875989850-A-2	CTGCATCCCCTCACATGATGATACGA																638/chr3,rs875989850-A-1,-49759812,||||||||||||||||||||||||||,66.42,rs875989850-A-2,+49759175,||||||||||||||||||||||||||,64.29
rs875989921-A-1	CCATGAACAGGATCCACCACGATG																614/chr19,rs875989921-A-1,-11224438,||||||||||||||||||||||||,63.47,rs875989921-A-2,+11223825,||||||||||||||||||||||,63.05
rs875989921-A-2	CCCTCTTTTTCTGGGTGCCTCC																614/chr19,rs875989921-A-1,-11224438,||||||||||||||||||||||||,63.47,rs875989921-A-2,+11223825,||||||||||||||||||||||,63.05
rs878853949-A-1	GAGCGATTTCATGATTTGAAAAAAATCTACTTGT																629/chr13,rs878853949-A-1,+49033743,||||||||||||||||||||||||||||||||||,62.50,rs878853949-A-2,-49034371,||||||||||||||||||||||||||,66.29;369/chr1,rs878853949-A-2,-51114719,||||||||||||||^*|||*||||||,56.76,rs878853949-A-2,+51114351,||||||||||*|||^*||||||*|||,49.20
rs878853949-A-2	CACTTTGGGAGGCCTTAGGTAGACGG																629/chr13,rs878853949-A-1,+49033743,||||||||||||||||||||||||||||||||||,62.50,rs878853949-A-2,-49034371,||||||||||||||||||||||||||,66.29;369/chr1,rs878853949-A-2,-51114719,||||||||||||||^*|||*||||||,56.76,rs878853949-A-2,+51114351,||||||||||*|||^*||||||*|||,49.20

## Sheet: Genotyping
Note: 'I' means insertion; 'D' means deletion.
Sample	Target	Genotype
4332068	Rs119472028	GA
4332079	Rs875989921	GA
4332086	Rs753108198	ID
4332098	Rs397507719	TC
4332115	Rs61751384	CC
5035644	Rs104894565	AT
5292976	Rs61750152	GA
5485875	Rs121964923	TC
5485899	Rs398124546	AA
5549395	Rs771454167	II
5549395	Rs786201675	II
5549746	Rs786201675	II
5552569	Rs771454167	II
5552569	Rs80359234	CC
5552570	Rs771454167	II
5552572	Rs786201675	II
5552574	Rs121913296	GG
5552574	Rs397509230	AA
5552574	Rs80357402	GG
5552578	Rs786201675	II
5552977	Rs397508276	TT
5552977	Rs397509230	AA
5552977	Rs74315481	GG
5552977	Rs786201675	II
5552977	Rs80358959	AA
5552985	Rs121908804	II
5552985	Rs398122559	CC
5552985	Rs771454167	II
5552985	Rs786201675	II
5552985	Rs80358631	CC
5552986	Rs771454167	II
5552988	Rs771454167	II
5552988	Rs786201675	II
5552990	Rs771454167	II
5552998	Rs786201675	II
5586482	Rs397517964	ID
5768650	Rs730881701	GG
5768861	Rs147952620	CT
5768872	Rs121912707	CG
5859484	Rs180177166	DD
5859484	Rs587778868	GG
5859484	Rs730881297	II
5928867	Rs62640570	ID
5928893	Rs587778587	CT
5961245	Rs557164942	CT
6080153	Rs267607054	CT
6216759	Rs397509230	AA
6216759	Rs771454167	II
6216759	Rs786201675	II
6216759	Rs80357402	GG
6216771	Rs398122559	CC
6216771	Rs771454167	II
6216771	Rs786201675	II
6216771	Rs796052906	GG
6216774	Rs771454167	II
6216774	Rs786201675	II
6216774	Rs796052906	GG
6216776	Rs111033264	AA
6216776	Rs121913296	GG
6216776	Rs151242354	GG
6216776	Rs771454167	II
6216776	Rs786201675	II
6216776	Rs80358631	CC
6216780	Rs80357402	GG
6216790	Rs74315481	GG
6216790	Rs771454167	II
6216905	Rs111033264	AA
6216905	Rs397509230	AA
6216905	Rs74315481	GG
6216905	Rs771454167	II
6216905	Rs786201675	II
6216908	Rs397508276	TT
6216908	Rs74315481	GG
6216908	Rs786201675	II
6216908	Rs796052906	GG
6216913	Rs771454167	II
6216932	Rs771454167	II
6216932	Rs786201675	II
6216944	Rs771454167	II
6216944	Rs80357418	CC
6216981	Rs74315481	GG
6216981	Rs786201675	II
6216992	Rs397507860	CC
6216992	Rs771454167	II
6373664	Rs587778587	CT
6454022	Rs397518026	AT
6454197	Rs121918549	GT
6454203	Rs397518026	AT
6454421	Rs199476366	CT
6454426	Rs199473282	GA
6454512	Rs121908006	CT
6488084	Rs104894526	CC
6494063	Rs398123131	GA
6494137	Rs775078211	CT
6512763	Rs121908282	CT
6512836	Rs768245266	ID
6512903	Rs587778587	CT
6512953	Rs141156009	CT
6512972	Rs148434485	CT
6559101	Rs727503736	GG
6663153	Rs367543028	CC
6663153	Rs587779406	GG
6792196	Rs771297865	CT
6808881	Rs758937799	ID
6821195	Rs527236031	CT
6821354	Rs121964923	TC
7006022	Rs793888521	GA
7006049	Rs545215807	GA
7034012	Rs104894089	CT
7034019	Rs104894597	CC
7034019	Rs121909307	CC
7034019	Rs121912976	GG
7034019	Rs727503791	GG
7034027	Rs180177122	CC
7034073	Rs104894597	CC
7034073	Rs180177122	CC
7034073	Rs727503791	GG
7034073	Rs775992753	GG
7034073	Rs779709646	CC
7034091	Rs397508949	CC
7034091	Rs397515992	GG
7034091	Rs398122559	CC
7034091	Rs587781718	II
7034091	Rs768245266	TT
7034091	Rs875989850	CC
7034102	Rs189115557	CT
7034146	Rs201322234	GG
7034184	Rs121434351	CC
7034184	Rs545215807	GA
7034205	Rs104893687	CT
7034257	Rs80338898	CT
7034267	Rs137854574	CC
7034267	Rs180177122	CC
7034267	Rs180177166	DD
7034267	Rs587784308	GG
7034267	Rs869025650	GG
7034267	Rs875989850	CC
7034267	Rs878853949	CC
7034284	Rs587778587	CT
7045001	Rs371898076	CC
7045001	Rs74315481	GG
7045001	Rs771454167	II
7045001	Rs80358810	GG
7045001	Rs80359234	CC
7045005	Rs786201675	II
7045008	Rs786201675	II
7045024	Rs111033264	AA
7045024	Rs771454167	II
7045024	Rs786201675	II
CY3017629	Rs121912976	GG
YJ9083459	Rs121964923	TC
